# Supplementary material for: Pax3 loss of function delays tumour progression in kRAS-induced zebrafish rhabdomyosarcoma models
Source: Sci Rep. 2022 Oct 13;12:17149. doi: 10.1038/s41598-022-21525-5 (PMC9561152; doi:10.1038/s41598-022-21525-5)
Supplement: Supplementary file 2 — Supplementary Table 2. [file 41598_2022_21525_MOESM2_ESM.xlsx]

## Sheet: upregulated genes pax3 mutant 
Ensembl_ID	Gene_name	log2FoldChange	Adjusted p-value
ENSDARG00000000068	slc9a3r1a	1.10258265933175	1.72813999853503e-09
ENSDARG00000000069	dap	0.716895719215161	1.08355182930503e-08
ENSDARG00000000212	krt97	0.658011200074038	3.36446125268599e-10
ENSDARG00000000423	si:ch73-314g15.3	1.12123718697264	1.76737965288232e-05
ENSDARG00000000474	tnni1a	4.6383144588468	0.000940004736872225
ENSDARG00000000476	pms1	0.561465941941044	0.00285140613535517
ENSDARG00000000529	ofd1	0.685671827943944	1.34250010438693e-06
ENSDARG00000000730	slc6a22.1	0.889918604713196	4.5067549096681e-09
ENSDARG00000000887	zgc:56699	1.80296636945671	1.29357646919653e-48
ENSDARG00000001057	bysl	0.696582709007147	8.59769375202959e-05
ENSDARG00000001470	mhc1zea	1.13078028619664	7.0013491424577e-17
ENSDARG00000001578	echs1	0.404643408581936	0.00077865889096624
ENSDARG00000001721	oc90	0.927075536464786	3.97230794911588e-11
ENSDARG00000001734	fkbp8	0.638427345774147	1.32525855657473e-06
ENSDARG00000001754	noc2l	1.15688574739003	6.79868574363426e-22
ENSDARG00000001777	nup155	0.46889317658044	0.000674574004286981
ENSDARG00000001782	prkacba	0.841565888274659	1.09947821346708e-08
ENSDARG00000001788	atp5po	0.33132636542649	0.00316939010098283
ENSDARG00000001873	phgdh	0.653974718196976	1.39163631765996e-08
ENSDARG00000001897	man2b1	0.568743691901852	9.12403966979025e-07
ENSDARG00000001898	manea	0.429653239641237	0.00452433178981439
ENSDARG00000001999	adamts18	0.530667376969156	0.000173111316590926
ENSDARG00000002016	ppil2	0.567444266896208	1.16717608952267e-06
ENSDARG00000002168	tra2b	0.597070569741438	1.40232118173642e-07
ENSDARG00000002174	itfg2	0.521778069877528	0.00169705912379041
ENSDARG00000002197	pygl	0.63081283436243	0.000413207403408336
ENSDARG00000002213	invs	0.801041334700496	2.02890868640103e-05
ENSDARG00000002220	C5H9orf78	0.439621724448623	0.00276320651642108
ENSDARG00000002240	psmb6	0.897479027990699	7.8767962649255e-10
ENSDARG00000002264	mrpl41	0.500010335457967	0.00118003206367535
ENSDARG00000002267	dcaf13	0.631090417824707	5.92416775656323e-07
ENSDARG00000002353	tagapa	0.991982508978793	0.00840141702760979
ENSDARG00000002401	gale	0.757339437976106	2.22141883062695e-10
ENSDARG00000002445	prdm1a	0.568918439618224	5.26706776632082e-06
ENSDARG00000002479	ercc6l	0.392478778006594	0.00462601284112635
ENSDARG00000002487	noc3l	0.732979988409533	2.79367768573117e-09
ENSDARG00000002507	itga10	1.17920614126475	5.52442914106235e-08
ENSDARG00000002523	hsdl2	0.530177189601526	2.39907063790747e-06
ENSDARG00000002533	adora2b	1.7473040101707	4.46275688458938e-08
ENSDARG00000002613	rpa3	0.539669150165276	4.77387497059386e-05
ENSDARG00000002632	anxa11b	0.547351079775169	2.09189975121201e-06
ENSDARG00000002644	rgs5a	0.724716423787573	0.00913996668470273
ENSDARG00000002663	optn	0.564980458879291	0.00011652802442019
ENSDARG00000002707	her11	1.40119211656603	0.000111759436526317
ENSDARG00000002720	utp15	0.628154995936835	4.85849975597395e-06
ENSDARG00000002754	pdcd2l	1.01522011957466	2.88529540313754e-09
ENSDARG00000002830	trmt2a	0.509210865007907	0.000259741526299998
ENSDARG00000002894	aven	0.439838772961682	0.00175968394947797
ENSDARG00000002897	si:ch211-160o17.2	0.562442474192116	0.00187985795019689
ENSDARG00000002909	tjp3	0.4105673354577	0.000652078797003815
ENSDARG00000002917	gls2b	1.12679931562716	0.0023234025117574
ENSDARG00000002947	abcd3b	0.829541210113893	1.00448568799106e-07
ENSDARG00000002991	cep135	0.41239761166155	0.00338011996651518
ENSDARG00000003035	hspa9	0.475765360822126	0.000158603290611926
ENSDARG00000003091	oclnb	0.397280683901188	0.00241105354547086
ENSDARG00000003132	apip	2.25231492859033	3.05787732638516e-62
ENSDARG00000003144	pxmp2	0.790303802643079	0.000123070593567743
ENSDARG00000003175	stx5al	0.377535152984575	0.0049596903085785
ENSDARG00000003189	psmd1	0.510419361181684	0.00182079916120601
ENSDARG00000003205	ngly1	0.430486456143307	0.000576870301669114
ENSDARG00000003207	mterf3	0.642226585408292	0.00108025064121824
ENSDARG00000003217	urb2	0.821762937181321	1.88396483606064e-10
ENSDARG00000003287	wdr12	0.721815879121073	1.12880392822893e-09
ENSDARG00000003381	si:ch211-266g18.6	0.680254696902203	3.07738130703083e-06
ENSDARG00000003403	tenm1	0.56247055845439	0.000722021090497022
ENSDARG00000003519	aprt	1.2047391062181	2.14167508766351e-19
ENSDARG00000003526	psma5	0.785118326731377	9.0841430330253e-13
ENSDARG00000003564	dohh	0.7893462951643	7.39715896541176e-09
ENSDARG00000003570	hsp90b1	0.683219922439635	3.0467463004102e-08
ENSDARG00000003635	mogat3b	0.694592775055459	5.77964342344122e-06
ENSDARG00000003681	eif5	0.589968910714168	6.401462058027e-06
ENSDARG00000003699	atp7a	0.490599485593972	0.000122617066565363
ENSDARG00000003732	mitfa	0.470794321356187	0.00520830499519248
ENSDARG00000003749	polb	0.440077801383561	0.000147755711334255
ENSDARG00000003757	cnpy1	0.38852093925832	0.00810028417185952
ENSDARG00000003827	snapc1b	0.541157330379507	5.11471798259465e-05
ENSDARG00000003854	acsl1b	0.836404303374359	1.58167403774201e-10
ENSDARG00000003869	decr1	0.772126321047232	1.01347302094389e-09
ENSDARG00000003899	zdhhc23b	2.44674579455582	4.77866831396563e-11
ENSDARG00000003941	rrs1	0.5224816988679	0.000130795606680904
ENSDARG00000003961	parp3	0.744750253472975	2.20162607251088e-05
ENSDARG00000003984	LTN1	0.340622600276081	0.00686603311417043
ENSDARG00000004017	spag1a	0.479655340272342	0.00232789057988552
ENSDARG00000004034	arhgdig	0.497814481222503	0.000162566551009716
ENSDARG00000004046	phf6	0.521056246063825	8.77405259197195e-05
ENSDARG00000004059	galk2	1.95946406229011	7.25181489383686e-20
ENSDARG00000004114	tti1	0.419243205768707	0.00447580258150814
ENSDARG00000004160	reep3b	0.371275371119642	0.00758638252204082
ENSDARG00000004167	zgc:110366	0.741592905436477	1.25057791362517e-05
ENSDARG00000004169	stmn1a	0.349282459187252	0.00621436972473848
ENSDARG00000004171	rabac1	0.602899544353393	9.63994494396055e-06
ENSDARG00000004251	dhfr	0.51622791542914	0.000128949763281055
ENSDARG00000004261	tmed9	0.380167592218937	0.00157234949514582
ENSDARG00000004280	seh1l	0.459035523915093	0.000183984924095974
ENSDARG00000004318	cbwd	0.407583637592118	0.0059307266555551
ENSDARG00000004325	casp9	0.488245489343462	0.00523559592439586
ENSDARG00000004328	LIN28A	0.893340705490356	9.38564723006149e-05
ENSDARG00000004343	nelfe	0.491820189090736	0.0005236500425595
ENSDARG00000004406	spra	0.505343546773982	0.000952591184704496
ENSDARG00000004427	dpy30	0.546989468258376	6.12257892657374e-06
ENSDARG00000004436	fam92a1	0.937122156405481	7.09594821981e-12
ENSDARG00000004497	tspan33a	0.840188585056237	1.44837929163262e-07
ENSDARG00000004517	ppat	1.00458843902122	6.0706391251983e-18
ENSDARG00000004525	C2H1orf35	0.460091746490216	0.0019207256956379
ENSDARG00000004574	gtf3c2	0.649358991261496	1.23306585711655e-05
ENSDARG00000004616	mtmr2	0.428164660201112	0.000824221571311625
ENSDARG00000004636	ccdc9	0.606705586256328	1.34126241303228e-06
ENSDARG00000004647	spice1	0.855939611502734	2.86358735674046e-08
ENSDARG00000004658	zgc:101810	0.756571536532744	2.7609052905609e-10
ENSDARG00000004687	acaa1	1.25151945314562	8.84353362493377e-14
ENSDARG00000004692	nabp1a	0.617370544516306	0.000375681887734063
ENSDARG00000004696	eefsec	0.683401420689667	3.31396725876929e-05
ENSDARG00000004712	tbr1b	0.399274164544742	0.00592429617152408
ENSDARG00000004754	hspa4a	0.632691144404572	1.55927757643356e-05
ENSDARG00000004774	wdr36	0.581098663503837	2.0984601458258e-06
ENSDARG00000004796	mgrn1b	0.404043388965696	0.00202542547905854
ENSDARG00000004806	grwd1	0.725195256779744	1.46924635604703e-07
ENSDARG00000004830	flot2a	0.361845318941233	0.00286682261205816
ENSDARG00000004866	mindy1	0.606596570740026	2.54212547758783e-06
ENSDARG00000004875	tmc6b	0.542105146517907	8.6937200303717e-05
ENSDARG00000004889	aga	0.738229933910197	3.10070256839469e-05
ENSDARG00000004898	zp2l2	6.05376662664621	1.29492550756083e-09
ENSDARG00000004906	stip1	0.569298058370855	1.33376469144871e-06
ENSDARG00000004952	rsad2	2.95735054662685	0.000504838979562665
ENSDARG00000004964	cyp4t8	1.86842851954767	5.6158787417873e-34
ENSDARG00000005023	fkbp9	0.834856783531545	1.39137556971097e-09
ENSDARG00000005057	dimt1l	0.790155243254968	1.03310151042165e-08
ENSDARG00000005108	oclna	0.434158967253067	0.000131332913988415
ENSDARG00000005115	calub	0.514937891494523	1.15407189685344e-05
ENSDARG00000005128	rnaseh2b	0.795557055507963	1.07711196778263e-10
ENSDARG00000005134	psmd11b	0.474803475453275	0.000240167909894301
ENSDARG00000005172	dynll2b	1.29609653870644	3.15213584512109e-21
ENSDARG00000005210	coro2a	0.742275867456665	2.71458103361833e-08
ENSDARG00000005230	ssr2	0.340035336088186	0.00190752022320304
ENSDARG00000005246	asb3	0.679502261688461	0.000130337340911016
ENSDARG00000005251	rpe	0.785747830058918	1.971898996007e-11
ENSDARG00000005254	kdelr2a	0.640175245035012	5.36595368449957e-08
ENSDARG00000005320	nipsnap1	0.578192999380922	0.0016879159739995
ENSDARG00000005392	slc5a5	2.64159152541612	0.00467318013762779
ENSDARG00000005464	dnase1l1	0.493477146508227	0.00462232687762148
ENSDARG00000005536	ubr7	0.380651831244237	0.00251797524262444
ENSDARG00000005547	rint1	0.800245830571923	1.14357811090524e-08
ENSDARG00000005561	gfm2	0.461159104344734	0.00131304613016222
ENSDARG00000005590	mtf2	0.437213660854431	0.000343370517380259
ENSDARG00000005612	aph1b	0.433297665851494	0.000790651657428076
ENSDARG00000005627	zmp:0000000527	3.96292489481898	4.49769333546267e-08
ENSDARG00000005643	gcat	0.673194781997207	8.72705752678939e-07
ENSDARG00000005648	olfml2a	0.645202599943162	0.000868570019741247
ENSDARG00000005675	sec61a1l	0.400944786024832	0.00175347949231841
ENSDARG00000005738	rpf1	0.830933184670132	1.79017528887579e-08
ENSDARG00000005772	tsr2	0.663020545862559	6.13559819959714e-07
ENSDARG00000005791	rpl28	0.426990101543996	0.0012362484283067
ENSDARG00000005827	eif2s1a	0.564615990793942	1.80876928953936e-05
ENSDARG00000005867	gon4l	0.41145997059593	0.00193619822819509
ENSDARG00000005897	dera	0.661337911090881	2.23600506332117e-05
ENSDARG00000005924	serpina10a	0.502188667122304	0.000785590757525305
ENSDARG00000005926	ak2	0.45876465128162	0.000599986319531612
ENSDARG00000005927	tbc1d17	0.383516531243941	0.00432781228952385
ENSDARG00000005945	sart1	0.488333382684332	0.000469023470907467
ENSDARG00000005948	ankmy2a	0.432931744981611	0.00332176893759359
ENSDARG00000005993	prc1b	0.509210614104096	0.000199033446672297
ENSDARG00000006010	bmi1a	0.393485681196682	0.00536727407007302
ENSDARG00000006019	tktb	0.778332023318988	1.33290411378973e-10
ENSDARG00000006040	cyp20a1	0.704698723826314	1.08972587414973e-07
ENSDARG00000006219	gnl3	0.53483594368563	3.3936620669008e-06
ENSDARG00000006260	tuba8l4	0.471376170826271	0.00013734249070052
ENSDARG00000006290	ndufs5	0.554018462056967	3.62076106596911e-05
ENSDARG00000006316	rpl23a	0.341557878641123	0.00144894140109961
ENSDARG00000006385	triobpb	0.465115308957343	0.0047846442282314
ENSDARG00000006392	exosc9	0.626438137294555	1.45287321581705e-06
ENSDARG00000006409	mapk12b	0.466851068859037	0.00142703302535655
ENSDARG00000006413	rpl38	0.344227629556056	0.00247290991679278
ENSDARG00000006434	polr1e	0.771352549444986	9.85142566428797e-08
ENSDARG00000006491	agpat9l	0.907951225536537	1.86129229971677e-05
ENSDARG00000006501	cyp2x10.2	6.69995840478234	1.58558060554388e-06
ENSDARG00000006514	her6	0.551465240650499	0.000735178835536695
ENSDARG00000006553	rras	0.449747517074467	0.00102422518326578
ENSDARG00000006567	dus4l	0.634358880539591	0.000651637796976861
ENSDARG00000006602	chrna2a	0.750136895316219	0.000122168668710389
ENSDARG00000006617	napga	0.381973705761479	0.00406668402425418
ENSDARG00000006642	drg2	0.517824425646072	2.01675008097847e-05
ENSDARG00000006666	bud13	0.659040239098431	8.42853157709818e-06
ENSDARG00000006775	cass4	0.516678660132972	0.00512504644463977
ENSDARG00000006791	arntl1a	0.362139049493315	0.00757907364966875
ENSDARG00000006818	urod	0.525518752184739	0.00033476062155321
ENSDARG00000006837	mycn	0.405649480448345	0.000559657834955926
ENSDARG00000006900	impdh2	0.362995081579061	0.00994941649257752
ENSDARG00000007034	hnrpkl	0.463282095744886	0.00168025397698929
ENSDARG00000007040	tmigd1	1.70565123392227	0.00297453373426912
ENSDARG00000007065	mrps18b	0.359526504449417	0.00725285172165498
ENSDARG00000007077	ankrd50l	0.698005038002702	3.92999205604055e-06
ENSDARG00000007141	psmc3	0.620277479116655	1.18877597787729e-07
ENSDARG00000007169	itgb1bp1	0.605645607969396	4.56321615947183e-05
ENSDARG00000007175	recql	0.414445445308608	0.000983979234635064
ENSDARG00000007184	zbtb16a	0.717043589389474	9.18281254492686e-09
ENSDARG00000007196	rae1	0.386689757834652	0.00367823871154795
ENSDARG00000007216	abce1	0.320172162091493	0.00996946105288204
ENSDARG00000007217	wdr55	0.497277417561466	0.00757572776180687
ENSDARG00000007285	mrpl57	0.58832103587166	1.59531055993492e-06
ENSDARG00000007294	aco2	1.13796912126897	1.25158661169905e-19
ENSDARG00000007418	chmp4c	0.535445616025337	0.00586865251988261
ENSDARG00000007421	ftcd	0.592351001032312	2.80209825733059e-05
ENSDARG00000007429	ndor1	0.399748722350716	0.00338202646755707
ENSDARG00000007531	zcchc9	0.814865635113541	8.64444656081442e-06
ENSDARG00000007582	olfcb1	3.11528994762035	6.27428779497312e-09
ENSDARG00000007603	stxbp2	0.558782428975004	1.84471925849506e-05
ENSDARG00000007624	gins1	0.583959232850372	9.96543018061977e-06
ENSDARG00000007630	mkrn2	0.58619607074032	0.000146061806448792
ENSDARG00000007657	ccnh	0.54172162352314	9.62801856722853e-05
ENSDARG00000007720	sub1b	0.595874444787309	9.14328882642121e-05
ENSDARG00000007734	stn1	0.707839522366824	0.000112043488077477
ENSDARG00000007744	tsr1	0.371241111089985	0.00546215860566441
ENSDARG00000007755	wdr61	0.581950665836413	3.70603451888072e-07
ENSDARG00000007760	spg21	0.628453070532051	8.02218212763629e-06
ENSDARG00000007795	cst3	0.805751969256117	1.25361594408979e-12
ENSDARG00000007863	tra2a	0.419162705443292	0.000961668891870184
ENSDARG00000007892	pdcd2	1.17558369905655	7.97429035297039e-05
ENSDARG00000007918	ttc27	0.590153236854012	3.60219565076419e-05
ENSDARG00000007923	ptpn1	0.396993759419058	0.00150935245826098
ENSDARG00000007943	gabpb2a	0.339222217239978	0.00982010415248817
ENSDARG00000007955	iars1	0.423854132431055	0.00541030228694891
ENSDARG00000007959	hibadhb	0.315001412484769	0.00873073546585101
ENSDARG00000008014	nudt17	0.649413347957915	0.000278848035404269
ENSDARG00000008105	mettl2a	0.972044613749035	2.68250439881317e-08
ENSDARG00000008119	si:ch211-195d17.2	0.363119262358788	0.00873115292714944
ENSDARG00000008153	serinc5	0.429819145121965	0.000546529945432746
ENSDARG00000008238	manba	0.542300069532662	0.00164093326562403
ENSDARG00000008263	mfsd4ab	0.783094442238347	1.23838744949064e-05
ENSDARG00000008287	fam114a1	0.787564945038428	3.02829100554519e-08
ENSDARG00000008395	snupn	1.32949235534814	1.30399125041788e-25
ENSDARG00000008396	ftr24	0.495760458888462	0.00654910259347355
ENSDARG00000008439	atxn10	0.762955894147838	2.56025094620344e-05
ENSDARG00000008461	anapc5	1.08490532736936	6.25209511582147e-20
ENSDARG00000008480	trmt61a	0.615864470685161	5.79794013240629e-06
ENSDARG00000008502	pno1	0.40478870947672	0.000817637326081076
ENSDARG00000008560	brap	0.635905348428038	0.000142637288425149
ENSDARG00000008568	slc25a24	0.531091301873925	3.40727375633592e-05
ENSDARG00000008592	mtmr8	1.31321895792776	1.49626352828325e-14
ENSDARG00000008678	snx3	0.377731172573256	0.00209585590133988
ENSDARG00000008740	esf1	0.633464624498962	1.60678742958817e-05
ENSDARG00000008757	entpd6	0.423222687225819	0.000782745686990078
ENSDARG00000008788	camk1gb	1.71943979783487	1.75724942514732e-13
ENSDARG00000008805	orc3	0.909107321780052	5.62326360064246e-13
ENSDARG00000008816	glud1a	0.48925310997048	3.45904582144625e-05
ENSDARG00000008818	hsf1	0.605570288358309	2.80735233387765e-06
ENSDARG00000008832	neu1	0.757490724923994	5.40096782088863e-08
ENSDARG00000008840	hmbsa	0.715388914789335	2.35876650734416e-08
ENSDARG00000008858	cyp7b1	2.01705733606916	9.09908956280761e-35
ENSDARG00000008886	msx1b	0.754267910891899	2.01863501753203e-10
ENSDARG00000008890	ctns	0.689837291531067	0.000202187110578889
ENSDARG00000008936	sec11a	0.563418144989121	4.69656431844649e-05
ENSDARG00000008946	ccdc127b	1.07438445115417	7.00664553812174e-08
ENSDARG00000008953	pofut1	0.525472284819471	0.000105148511867016
ENSDARG00000009046	nphp1	0.57971844566686	0.00789721521362433
ENSDARG00000009136	tp53bp2a	0.714218103886311	2.67273412137641e-07
ENSDARG00000009178	zfand1	0.556262320827079	0.000348545566490682
ENSDARG00000009208	prkcda	0.551436174340678	0.000654694602382874
ENSDARG00000009242	fev	0.986837612809972	3.49918501141338e-06
ENSDARG00000009250	etfb	0.692543798600739	1.00824773796739e-10
ENSDARG00000009252	napepld	0.997425396820921	2.74648364384781e-07
ENSDARG00000009285	rpl15	0.383430699798669	0.00218146625634366
ENSDARG00000009350	atg3	0.786002894049692	8.65609251918498e-09
ENSDARG00000009470	hnf1a	1.10952518173417	4.87306943674465e-09
ENSDARG00000009484	arf1	0.361387286753039	0.00317446184921731
ENSDARG00000009494	xrcc1	0.440971555823384	0.00142975704974072
ENSDARG00000009534	wls	0.485625197064048	3.08712274047187e-06
ENSDARG00000009557	wrap73	0.847986234296298	1.65205541070705e-09
ENSDARG00000009607	ccnc	0.361280419283203	0.00680565365362493
ENSDARG00000009640	psmb1	0.680925983730942	9.90746808351449e-10
ENSDARG00000009657	fgfr1op2	0.403951131258345	0.00298951855664931
ENSDARG00000009681	med27	0.354875562147382	0.00482527453282588
ENSDARG00000009727	twf2b	0.706503085076504	0.00844854475844993
ENSDARG00000009740	ppp1r7	0.458354128521526	0.000184021371374022
ENSDARG00000009748	dffb	0.448670459517309	0.00662167973399876
ENSDARG00000009753	sf3b6	0.75890296570528	1.85805019501982e-10
ENSDARG00000009783	slc49a4	0.553957637147469	0.00436687627833986
ENSDARG00000009806	smfn	1.1405695096858	1.28010077975259e-14
ENSDARG00000009822	her4.4	0.78027669175311	1.28827551629404e-07
ENSDARG00000009871	snrpc	0.368112795637198	0.00886446818787671
ENSDARG00000009961	rundc3b	1.41379557967386	1.14049913082782e-05
ENSDARG00000010021	grpel1	0.443200997779116	0.00117198941503934
ENSDARG00000010047	neu3.2	1.24350672480478	3.0488238274396e-05
ENSDARG00000010051	ufd1l	0.756284696209559	5.01100633318213e-11
ENSDARG00000010078	nup133	0.465284753066542	0.00187823591374972
ENSDARG00000010160	rps15a	0.317591618662154	0.00707625976683556
ENSDARG00000010192	pax3a	0.934131330823421	6.54809010438668e-11
ENSDARG00000010246	prmt1	0.48196318570521	0.000110403939999889
ENSDARG00000010250	nqo1	1.00510006028604	7.06057537942374e-10
ENSDARG00000010255	bin2b	0.546657355652237	0.00588331290992132
ENSDARG00000010316	qars1	0.415211093560559	0.000418201126833592
ENSDARG00000010477	p2rx3a	0.912726837784437	0.00306414532564451
ENSDARG00000010487	sae1	0.322755992888561	0.00968952510002875
ENSDARG00000010603	kctd9b	1.20906705334677	3.47469439242167e-07
ENSDARG00000010717	chchd10	0.86673436489303	1.24154511136174e-11
ENSDARG00000010732	xrcc4	0.607631970543908	0.000666914638184997
ENSDARG00000010738	zgc:101716	1.34536313446161	9.81499225350704e-07
ENSDARG00000010758	capn12	1.0990265617275	2.26215774020513e-09
ENSDARG00000010770	sox19a	0.647581393980734	7.48540420121842e-08
ENSDARG00000010918	nprl3	0.409168620634462	0.00552843831389822
ENSDARG00000010956	sh3glb1b	0.360459065711	0.00549844659884221
ENSDARG00000010965	psma8	0.651741282058635	2.71545569384236e-07
ENSDARG00000010978	trmt1	0.891491808545523	6.43152829376106e-10
ENSDARG00000010981	zdhhc3a	0.654221402781254	0.00044557887382231
ENSDARG00000011000	gtf2a1	0.351457042133967	0.00405256053329445
ENSDARG00000011027	fgfr1a	0.424846247987355	0.000370655814751408
ENSDARG00000011049	slc17a9b	0.606817312234037	0.000299484927602326
ENSDARG00000011079	wdr3	0.450643656856393	0.00181853154454995
ENSDARG00000011157	arhgef18a	0.792285166949815	8.56553188958738e-12
ENSDARG00000011201	rplp2l	0.710878650935306	2.94310602688004e-07
ENSDARG00000011233	pcyt1aa	0.515836257481695	0.00226644423548384
ENSDARG00000011247	rnpc3	0.537556636648905	2.33300672965528e-05
ENSDARG00000011298	atf7a	0.555228825350799	0.000559657834955926
ENSDARG00000011299	blzf1	0.510096632128989	0.000214318337342392
ENSDARG00000011317	adra1ba	0.702329172230066	0.00579849011609573
ENSDARG00000011371	zgc:64106	0.644518622197617	7.01908464067739e-06
ENSDARG00000011404	fen1	0.462804602665617	0.000236327607679067
ENSDARG00000011459	gsna	0.57529066909525	1.63159133079241e-06
ENSDARG00000011462	otub1b	0.498786428044984	2.20361036247794e-05
ENSDARG00000011521	upb1	1.56691311124342	8.40621977845266e-22
ENSDARG00000011602	CRACD	0.472547642688998	0.00058406437854729
ENSDARG00000011618	slc26a2	0.534481986609807	4.99443408646538e-05
ENSDARG00000011648	snrpd1	0.459885825127362	0.000560639830688999
ENSDARG00000011671	pde6b	1.44542333988453	0.000217482183187284
ENSDARG00000011673	si:ch211-246m6.5	0.723565328044985	6.02049721305173e-06
ENSDARG00000011683	prtfdc1	0.987022101316714	1.70563073922218e-14
ENSDARG00000011701	ctsll	2.46524107227085	2.3315174399574e-45
ENSDARG00000011743	pigo	0.377740020844369	0.00382377043482183
ENSDARG00000011841	atp5l	0.495963311567061	0.000541905097437703
ENSDARG00000011921	txnl1	0.514526430266543	4.00865980528722e-06
ENSDARG00000011958	ctnnbl1	0.505116047672053	0.000116353888180907
ENSDARG00000012013	cpa6	0.709330339364763	4.84604984495083e-06
ENSDARG00000012016	hpgd	0.919632745964883	2.64061613965337e-08
ENSDARG00000012035	zgc:100832	1.53917950004524	1.52259610538965e-18
ENSDARG00000012039	ttc26	0.66774444198404	1.17334471117164e-05
ENSDARG00000012040	rnf19a	0.518122308238277	6.467181639386e-05
ENSDARG00000012051	mettl21a	1.19040242961539	3.30951189530848e-08
ENSDARG00000012076	apoa1a	0.653675347384143	2.72208671924488e-06
ENSDARG00000012113	c19h1orf109	0.808759350680774	9.65797742369475e-05
ENSDARG00000012215	umps	1.10681429821012	7.22330989225593e-21
ENSDARG00000012234	psme3	0.451776816850727	0.00264995206935936
ENSDARG00000012274	eif4e1c	0.36431680749786	0.00749184238161897
ENSDARG00000012295	bcs1l	0.697362869691739	4.99955001278474e-07
ENSDARG00000012325	zgc:110269	0.405864670136951	0.00812478843585095
ENSDARG00000012369	rdh10b	0.555739690008928	0.000538913682211278
ENSDARG00000012378	naa35	0.43627619111938	0.000254397930645959
ENSDARG00000012403	ercc6l2	0.724267549952771	0.00025731303131539
ENSDARG00000012467	spint1b	0.380505096316578	0.00683450989518758
ENSDARG00000012485	aurka	0.508878414129119	0.000116409186954664
ENSDARG00000012495	mphosph10	0.761495397638005	2.85189014746404e-09
ENSDARG00000012506	rnpep	0.683175977852646	1.3559392393152e-05
ENSDARG00000012586	fmnl2a	0.970230497955178	2.42239960008642e-06
ENSDARG00000012603	eif3ja	0.330565161119752	0.0075204181722478
ENSDARG00000012640	cideb	1.09834487941975	2.98680452446632e-06
ENSDARG00000012656	atf6	0.420139993180757	0.000951093431280816
ENSDARG00000012672	gtf2e2	0.428094293985957	0.00158611260873894
ENSDARG00000012718	wee2	6.46247518149086	3.82265187769796e-06
ENSDARG00000012726	calhm5.2	1.33550908924354	9.86224854174397e-11
ENSDARG00000012729	hcls1	0.62139599838767	1.95074439833007e-06
ENSDARG00000012745	poc1bl	0.567501518684214	0.000353961116769722
ENSDARG00000012747	rer1	0.426175993742507	0.000255939450092054
ENSDARG00000012796	hnmt	1.24141372253141	1.29068970394039e-13
ENSDARG00000012818	csnk2a2a	0.390328486104487	0.00119290854612436
ENSDARG00000012820	nop56	0.394340803243776	0.00152249461294993
ENSDARG00000012840	alg9	0.480441584035647	0.000212727097112956
ENSDARG00000012871	npepl1	0.671436541114132	7.25764917632281e-09
ENSDARG00000012874	snap23.1	0.375280968337003	0.00607766225618848
ENSDARG00000012899	ddx49	0.974511454519566	1.99793724146216e-13
ENSDARG00000012903	slc34a2a	2.58077183014434	0.00123193114419357
ENSDARG00000012927	tcea2	0.61472251254361	6.16535373061269e-06
ENSDARG00000012953	mob1bb	0.421029395864625	0.00409061716011898
ENSDARG00000012972	cfl1l	0.421352949697251	0.00417899069917795
ENSDARG00000013009	ubiad1	0.458534998108936	0.00143308427279951
ENSDARG00000013025	ints6	0.788485851365031	3.05956534870895e-11
ENSDARG00000013050	abcc12	1.0928221845126	0.00291909494023501
ENSDARG00000013075	mrpl11	0.454127476070164	0.00653161755022372
ENSDARG00000013095	gclc	0.441103498601815	0.000356388928036402
ENSDARG00000013122	maf1	0.55003429324152	0.000139113545590365
ENSDARG00000013168	jag1b	0.350486757945289	0.00473934501615091
ENSDARG00000013245	wbp1la	0.730581615453622	0.00205911809128101
ENSDARG00000013266	colec11	1.10675368399692	2.89661402835079e-08
ENSDARG00000013302	gpx8	0.535427186222202	6.95762926162466e-05
ENSDARG00000013307	rpl19	0.365745601852107	0.00111127947655348
ENSDARG00000013351	cirbpb	0.323876748470591	0.00512040977793602
ENSDARG00000013415	lmna	0.411615557454547	0.00904848078656834
ENSDARG00000013461	supt7l	1.00028871597618	9.28191578359025e-08
ENSDARG00000013476	arhgef39	0.751346949467604	9.82255419532235e-07
ENSDARG00000013478	rrp15	0.730599095632733	3.88448609920836e-06
ENSDARG00000013628	cd164	0.551834146872803	2.81442010162527e-05
ENSDARG00000013655	tpd52l2b	0.323780083833658	0.00782876342677063
ENSDARG00000013670	hyou1	0.526293125600576	0.000258506965041389
ENSDARG00000013719	gtse1	0.534586751333613	3.49261332367168e-05
ENSDARG00000013741	lancl1	1.38982184166239	1.9510328195097e-32
ENSDARG00000013776	thop1	0.457530209234427	0.000345957193011611
ENSDARG00000013802	pcid2	0.517134134330499	0.000173240471102418
ENSDARG00000013839	aldh3b1	1.08686987341016	8.94170693796731e-16
ENSDARG00000013853	lmo4a	0.786994068865344	1.58437790930079e-06
ENSDARG00000013855	slc12a3	0.523616722016636	0.00133980855661784
ENSDARG00000013881	pi4k2b	0.476731281594916	0.000487402110836629
ENSDARG00000013938	psmb3	0.762681106645441	2.80662129274871e-12
ENSDARG00000013961	slc31a1	1.3338074017849	3.20579068273537e-18
ENSDARG00000013966	psma6b	0.834068439869801	1.91449036013488e-12
ENSDARG00000013968	psap	0.993777774845137	2.38473321435567e-19
ENSDARG00000013976	anxa13	0.416239262178754	0.00505477412567229
ENSDARG00000014004	eif2b4	0.387276305923089	0.00118798261778834
ENSDARG00000014031	abcc2	1.47382117187378	1.52536683836077e-27
ENSDARG00000014138	acot8	0.89063365815437	0.00371361886483427
ENSDARG00000014148	med22	0.440960273574435	0.00434926586881009
ENSDARG00000014165	ssr3	0.313626314808268	0.00513916383126783
ENSDARG00000014208	zgc:55413	1.25859353960824	0.00315106848492383
ENSDARG00000014244	rbmx	0.615847450815003	6.59642678341594e-09
ENSDARG00000014274	rfc2	0.462371578428069	0.000174173204597976
ENSDARG00000014303	vac14	0.747029599959678	1.36303749014774e-09
ENSDARG00000014311	pgghg	1.0283043850939	1.0318081872026e-10
ENSDARG00000014313	atp5pf	0.448859600098626	0.000216218562570363
ENSDARG00000014329	npm1a	0.430544691114518	0.00682501334003755
ENSDARG00000014333	ormdl1	0.36126522498153	0.0047622976197816
ENSDARG00000014366	luc7l3	0.39643616495562	0.000927139457654507
ENSDARG00000014463	usf1l	0.602772410526968	1.35916407814198e-06
ENSDARG00000014490	tac1	0.457055300388974	0.00441729280428664
ENSDARG00000014506	tmem126a	0.464110248296027	0.00192220422071856
ENSDARG00000014536	pfdn1	0.603393963016029	8.98590298628228e-07
ENSDARG00000014556	serpinb1l3	1.01305968956735	1.53006692189284e-07
ENSDARG00000014599	slc5a6b	1.27926629563862	1.2521041575648e-05
ENSDARG00000014676	bckdhb	0.418920941418582	0.00641159068655647
ENSDARG00000014731	cacybp	0.564157163400997	1.66450619517718e-05
ENSDARG00000014817	ranbp1	0.490814569164428	4.08414314163866e-05
ENSDARG00000014914	lamp2	0.482776680828444	0.000837806237957708
ENSDARG00000014915	ndufab1b	0.430060703373507	0.00145408843532998
ENSDARG00000014929	p2ry11	1.62147522527558	4.32560967027054e-08
ENSDARG00000014941	tprkb	0.93865356278265	0.00287241940927827
ENSDARG00000014956	diablob	0.560794550453586	2.05232432301014e-05
ENSDARG00000014963	triap1	0.779077831454739	1.00781093431974e-05
ENSDARG00000014966	ccdc82	0.469968930887778	0.00310851366333538
ENSDARG00000014995	jagn1b	0.593006682933156	6.08724294591401e-05
ENSDARG00000015010	ccdc114	1.07740057105241	3.05817610045965e-07
ENSDARG00000015123	dnase1l4.1	1.76285626758192	9.35737319945755e-39
ENSDARG00000015208	rbb4l	0.406542520270551	0.000599203969865302
ENSDARG00000015236	pycr3	0.561293770993117	0.00293544910645579
ENSDARG00000015278	plxnc1	1.72675195067658	9.57102050106189e-21
ENSDARG00000015290	sacm1la	0.398043457028103	0.0043616903014482
ENSDARG00000015315	psmc5	0.777325940020583	7.04297504143134e-12
ENSDARG00000015343	pgd	0.395129643769805	0.00140518239867091
ENSDARG00000015352	lsg1	0.418116636491043	0.00210031863854382
ENSDARG00000015394	thoc7	0.484017155050837	0.000108571822913188
ENSDARG00000015404	arl3l2	3.45841235007578	5.93418014370227e-06
ENSDARG00000015474	ppp2r5ea	0.338171809436164	0.00994905653912402
ENSDARG00000015506	pibf1	0.977204892028217	5.06727784869741e-08
ENSDARG00000015524	prps1a	0.431793918946704	0.000384917617141478
ENSDARG00000015628	psmd10	0.461958645729719	0.00102454013383652
ENSDARG00000015638	gemin2	0.44119631924523	0.00130548631165913
ENSDARG00000015662	pla2g12b	0.39113093777753	0.00498529352986113
ENSDARG00000015676	nmd3	0.608223545345668	4.1766301805064e-07
ENSDARG00000015686	bmp6	1.32100738811722	4.67371638390223e-16
ENSDARG00000015757	tmem50a	0.358179447308236	0.00383785324062622
ENSDARG00000015790	atp1b3a	0.3442550724567	0.00606556139461938
ENSDARG00000015823	vps26b	0.478823134268173	0.00590979084764811
ENSDARG00000015829	mov10a	0.631819188792541	3.54602303422133e-06
ENSDARG00000015856	slc25a40	0.507097101941083	0.00184165849654907
ENSDARG00000015889	zc3h15	0.357792739773926	0.00478816716888842
ENSDARG00000015921	pwp1	0.834702605404824	2.51265381679561e-10
ENSDARG00000015946	slc44a1a	0.484809154074628	0.000276698042135518
ENSDARG00000015989	zdhhc16b	0.657433378146982	1.7299616759047e-05
ENSDARG00000016038	hacd3	0.803717549487901	5.64195849274248e-06
ENSDARG00000016074	cryz	0.475684044686917	0.00105418643759332
ENSDARG00000016093	qtrt2	0.740589451968782	0.000245002667006978
ENSDARG00000016122	ptrhd1	0.689673966026483	2.59015713732781e-06
ENSDARG00000016138	nme6	0.747536794810391	3.69993485980791e-05
ENSDARG00000016139	mkks	0.796721996452261	0.00102353045019491
ENSDARG00000016156	fam53b	0.388661350339949	0.00301040320484173
ENSDARG00000016173	cct3	0.439159100146453	0.000436717759106464
ENSDARG00000016233	sdr16c5a	0.50112350818409	0.000155421977575347
ENSDARG00000016239	psmd13	0.74470590425501	2.91302468312191e-11
ENSDARG00000016304	tfdp1b	0.57132882632153	3.18336971229013e-05
ENSDARG00000016307	mrpl46	0.543391669648297	0.000137691597310678
ENSDARG00000016357	fmo5	0.649029472146825	9.85816668388248e-05
ENSDARG00000016363	her8a	0.47047603190039	0.00299563338530568
ENSDARG00000016368	zbtb8os	0.728020899219318	1.50289952148859e-08
ENSDARG00000016375	asns	1.02226021396303	3.47448209575487e-19
ENSDARG00000016399	riok1	0.67856117504482	2.06533287712019e-06
ENSDARG00000016427	fignl1	0.483965178673984	0.00270195090091012
ENSDARG00000016481	ptpn2a	0.464247449378948	0.00956116992033833
ENSDARG00000016496	cdk8	1.12704104716549	6.26716263861259e-17
ENSDARG00000016505	apbb1ip	0.671794669486907	0.000116554625620523
ENSDARG00000016513	setd3	0.697052065605167	4.71662379992625e-10
ENSDARG00000016514	gtf2h2	0.384072127345512	0.0049596903085785
ENSDARG00000016573	mroh1	0.43456391824	0.00345718244840376
ENSDARG00000016649	akr7a3	1.04892412192462	3.63923730290264e-16
ENSDARG00000016656	mgme1	0.682616183149467	0.000794628734025049
ENSDARG00000016691	cd9b	0.691209969563057	2.09471351787243e-11
ENSDARG00000016733	psat1	0.334462130055624	0.0031207150875706
ENSDARG00000016745	slc35f6	1.05713279231801	1.69458744486328e-18
ENSDARG00000016763	znf292a	0.338668166888875	0.00287678520707526
ENSDARG00000016775	aqr	0.483047030030845	0.000224171398457921
ENSDARG00000016837	glipr2l	0.647534591859027	0.00840141702760979
ENSDARG00000016855	sf3b5	0.372461926219323	0.00112338661970456
ENSDARG00000016897	fbxo15	1.4857815703923	0.00402456028406905
ENSDARG00000016904	bckdk	0.423713368482364	0.000607085428924559
ENSDARG00000016964	MCUR1	1.02835531318298	2.71403603383797e-09
ENSDARG00000016968	tmem214	0.42366519368579	0.000579200672611521
ENSDARG00000016979	pmpcb	0.730207145339163	2.8180900781606e-06
ENSDARG00000016999	lin28a	1.12885273436018	7.36708516333705e-17
ENSDARG00000017010	scamp2l	0.493247826133525	0.00133601595870061
ENSDARG00000017037	ikbkg	0.434703419294182	0.000542364560683682
ENSDARG00000017049	adsl	0.600139319245014	0.000112116690951629
ENSDARG00000017067	chordc1b	0.559660836088248	7.0192747040561e-05
ENSDARG00000017093	emc8	0.525329567662975	0.000453254213688748
ENSDARG00000017168	nr2f1b	0.5150635586211	0.00011034687971864
ENSDARG00000017255	tmed1b	1.13393766701225	3.2336159067695e-12
ENSDARG00000017272	eapp	0.743143465348402	2.35592476885384e-07
ENSDARG00000017274	opn1sw2	1.78625082096727	1.98113154431292e-06
ENSDARG00000017314	cela1.6	4.84468711049922	1.82536724638184e-05
ENSDARG00000017316	bag5	0.605686519406157	0.000185307040352277
ENSDARG00000017320	f11r.1	0.42596586379015	0.0028684264241045
ENSDARG00000017422	apmap	0.351186265885575	0.00313795925781363
ENSDARG00000017569	reep3a	0.673633556099461	2.36662694850776e-05
ENSDARG00000017590	nit2	0.997061474773713	4.9053411532658e-13
ENSDARG00000017605	rpp40	0.932268196197881	6.12111345289776e-08
ENSDARG00000017617	alg6	0.436724424788756	0.000781767340871605
ENSDARG00000017657	zgc:112163	1.03208288883723	5.97198536697419e-05
ENSDARG00000017675	utp4	0.822798578835504	1.71933399770172e-12
ENSDARG00000017696	utp25	0.757052648319277	1.07143842791669e-08
ENSDARG00000017710	ppp1r14ab	0.67568589877504	0.000118391768679349
ENSDARG00000017773	slc16a12a	1.32680129625515	4.62023810470903e-05
ENSDARG00000017775	atp5mc3a	0.991723718499908	6.4460197964454e-16
ENSDARG00000017781	hsd17b10	0.820510847014542	3.77455149596024e-12
ENSDARG00000017799	tgm1	0.55607638435715	7.0234081129836e-05
ENSDARG00000017809	stard3	0.520660136574879	8.88515223047391e-05
ENSDARG00000017811	si:ch211-210c8.6	0.516507327229628	0.00398733332606555
ENSDARG00000017835	brf1a	0.661878858370549	0.00274686283845501
ENSDARG00000017842	syvn1	0.4192215570715	0.00294398768862
ENSDARG00000017874	dnajc3b	0.358165263376628	0.00993792371765192
ENSDARG00000017891	tcp1	0.422144992127029	0.00388256506510073
ENSDARG00000017910	pdss1	0.892880575350059	2.37244697701562e-11
ENSDARG00000017928	xrcc3	0.853211604545993	2.18210041827417e-05
ENSDARG00000017960	sfxn2	0.315431382853255	0.00643227919871322
ENSDARG00000017984	zgc:172106	2.77687308249365	1.87694758765658e-17
ENSDARG00000018002	eci1	0.395857567082369	0.00104186204673439
ENSDARG00000018006	vrk1	0.691001866575203	3.90987929760157e-06
ENSDARG00000018073	mrps22	0.721752090805188	2.45703784175916e-09
ENSDARG00000018124	psmd3	0.768405339746571	1.44388895061957e-05
ENSDARG00000018162	ctnnal1	0.478533607949974	0.00737297490478378
ENSDARG00000018190	get3	0.334216878896973	0.00417915672007375
ENSDARG00000018241	mfap1	0.414338234003784	0.00516459829041705
ENSDARG00000018303	etv4	0.611643900932136	3.17277942489152e-05
ENSDARG00000018312	rell1	0.382969673249709	0.00544385496643534
ENSDARG00000018328	rhocb	0.948182887604036	1.36618383673128e-14
ENSDARG00000018382	prkcha	2.18646252269354	2.13716176154891e-08
ENSDARG00000018485	cyp2v1	0.540063272708294	0.000226409059428526
ENSDARG00000018494	smn1	0.616013947617837	1.27139557593431e-05
ENSDARG00000018516	stk38b	0.499753744324482	0.00992053684909395
ENSDARG00000018574	sf3b4	0.453018917980386	0.00897284961947211
ENSDARG00000018600	retsat	0.546553159255487	6.18290132256133e-06
ENSDARG00000018627	arl5a	0.708882183855213	1.4873939331642e-06
ENSDARG00000018658	aar2	0.689497367015842	3.24736815761638e-05
ENSDARG00000018681	saal1	0.793110515354857	2.90552687429932e-08
ENSDARG00000018738	zw10	0.373641935942049	0.00589804166277382
ENSDARG00000018881	apobec2a	0.434960246393352	0.00563210758625689
ENSDARG00000018890	snrpa	0.436124365127072	0.000244463184218287
ENSDARG00000018902	pes	0.818756726760736	1.91599758473708e-08
ENSDARG00000018936	zcchc17	0.767685587190743	6.36727473893676e-08
ENSDARG00000018953	gclm	0.9413578061883	1.81967362724497e-14
ENSDARG00000018989	hspa4b	0.344734717812696	0.00759103408334358
ENSDARG00000019008	erp44	0.363688873278339	0.00291615706730734
ENSDARG00000019062	arpc5b	0.69781680860478	1.75897028158021e-09
ENSDARG00000019142	fam185a	1.16801237382086	1.76641846055452e-12
ENSDARG00000019195	vps9d1	0.484664114039549	0.000293001263767809
ENSDARG00000019222	mrpl24	0.471407095054205	0.000340176960508861
ENSDARG00000019250	fancf	0.954813827780531	0.00045249523065566
ENSDARG00000019260	dhrs9	1.2657333947744	1.3364017363466e-12
ENSDARG00000019300	ints7	0.499489227823123	0.000624109253378869
ENSDARG00000019311	fbxo30b	0.514800199572407	0.00619801496297634
ENSDARG00000019365	krt99	1.21875362632807	3.51538304308788e-16
ENSDARG00000019398	psma6a	0.723281285154073	2.11591389313114e-10
ENSDARG00000019406	C7H11orf68	0.624848939122727	2.1054849497139e-06
ENSDARG00000019457	tfe3b	0.748079393852687	0.00905072718587685
ENSDARG00000019516	sp7	0.568713277721942	0.00154086441121741
ENSDARG00000019541	gpt2l	1.26784180221133	2.54583794531477e-26
ENSDARG00000019549	cds1	0.741859581244666	0.000281495787418245
ENSDARG00000019581	uso1	0.607059214318943	3.76142322728183e-08
ENSDARG00000019636	yif1a	0.551372580153959	4.73644431430179e-05
ENSDARG00000019644	ldhba	0.896081954807786	1.31318452803577e-16
ENSDARG00000019646	twist3	0.839209916813521	9.2956804490689e-07
ENSDARG00000019707	spout1	0.90842645231942	1.05424241620438e-09
ENSDARG00000019709	rhoua	1.04481389751987	1.14513367299424e-10
ENSDARG00000019763	acp5a	1.18656083602987	8.36179008721509e-17
ENSDARG00000019791	prmt3	0.582830167582462	3.38112175948905e-05
ENSDARG00000019808	evpla	0.514394082952115	0.000166531608547457
ENSDARG00000019810	nfe2l3	0.353395554891057	0.00989093495704658
ENSDARG00000019838	ugdh	0.508839971597513	0.000218658291057621
ENSDARG00000019861	fgl2a	2.02966865237574	2.40675480959894e-06
ENSDARG00000019924	cmpk	0.397878758550819	0.00209519598049288
ENSDARG00000019949	serpinh1b	1.28493642165271	3.77913409049303e-28
ENSDARG00000019976	idi1	0.482758628354996	0.000604519361638285
ENSDARG00000019998	slc30a7	0.492144773919957	0.000110332834707443
ENSDARG00000020008	vcp	0.531314449029953	0.00210818255991933
ENSDARG00000020024	fam151b	0.50026313538292	0.00369318870882066
ENSDARG00000020046	ahr1a	3.94450784826152	0.00912599161424576
ENSDARG00000020072	thbs4b	0.722820112583165	9.6749846380614e-09
ENSDARG00000020077	nol10	1.20228975962946	6.1410284221072e-24
ENSDARG00000020085	slc33a1	0.459695717529289	0.00172203751507755
ENSDARG00000020101	psmc2	0.701542072975588	2.61295685712357e-08
ENSDARG00000020217	cpsf4	0.539774732655077	6.82403311032876e-06
ENSDARG00000020278	si:dkeyp-120h9.1	0.776885058164855	1.0744615081687e-08
ENSDARG00000020289	pif1	0.778834457900793	1.30252118037314e-08
ENSDARG00000020354	lmx1a	1.23286040857692	0.00291876266479182
ENSDARG00000020397	snx15	0.833482514444695	2.97802278655865e-06
ENSDARG00000020405	napab	0.351719372205074	0.00296647240813961
ENSDARG00000020442	snx5	0.536619032209897	2.07410687623629e-05
ENSDARG00000020447	tmtc4	0.420218097224243	0.000556667716468756
ENSDARG00000020448	adi1	0.728658048582227	1.4188704684524e-07
ENSDARG00000020454	psmd8	0.911014906990866	1.71176889390455e-12
ENSDARG00000020467	safb	0.737325097004501	2.83604722389641e-09
ENSDARG00000020494	znf330	0.362589325171815	0.0047622976197816
ENSDARG00000020527	nup62l	0.452602265899697	0.000884216376275931
ENSDARG00000020596	miga1	0.65194931837105	4.89351054140866e-05
ENSDARG00000020602	grk7a	2.56347070100582	7.3724783520152e-11
ENSDARG00000020623	baxa	0.500789628673724	6.3867539596398e-05
ENSDARG00000020642	gtdc1	0.528056271498192	0.00318978774413758
ENSDARG00000020647	trpc4apb	0.73717469642412	1.1091600223333e-09
ENSDARG00000020679	clpp	0.430881385894644	0.00147694905072282
ENSDARG00000020702	odf2b	0.737933664167463	5.95054223959093e-07
ENSDARG00000020711	rrm2	2.89921220618444	8.65943444363313e-60
ENSDARG00000020738	zgc:153921	4.27922857916305	2.31443187512187e-51
ENSDARG00000020811	efemp2b	0.884397380435162	1.23750531570336e-08
ENSDARG00000020887	armc1l	0.391594001205489	0.00163942483363919
ENSDARG00000020898	cyb5r4	0.63311198599334	0.000894348429424414
ENSDARG00000020913	ddx56	0.713064074171111	2.35865518292486e-07
ENSDARG00000020929	fam49ba	0.81446194239274	2.86655926612348e-11
ENSDARG00000020948	gmcl1	0.422884623556401	0.00395858061156777
ENSDARG00000021004	c5	0.849808438866709	1.06730553353874e-12
ENSDARG00000021021	trim35-28	0.709056021919293	3.10328546452324e-07
ENSDARG00000021048	clptm1l	0.341431759491861	0.00721529000410072
ENSDARG00000021097	nelfcd	0.675122309951268	2.71992859740469e-09
ENSDARG00000021110	poc1b	0.459863115047979	0.00679529820674327
ENSDARG00000021115	spata6	0.947354819151882	3.08244140026819e-06
ENSDARG00000021124	cfl1	0.477324741881422	0.000478931612801937
ENSDARG00000021149	cbr1l	0.537005119527496	1.88751794366473e-06
ENSDARG00000021154	zgc:92040	0.397869880484635	0.0090368462570835
ENSDARG00000021200	nebl	2.57633211455777	6.8425885154251e-13
ENSDARG00000021208	serpind1	0.669542859999237	5.33453064140079e-05
ENSDARG00000021232	nkx2.7	0.746635539933164	0.00293231982743202
ENSDARG00000021242	mvp	0.571194645265757	1.84186211751128e-05
ENSDARG00000021250	slc25a48	0.415353037435268	0.00851309383901064
ENSDARG00000021309	rhoca	0.639659082440884	1.67041915062351e-06
ENSDARG00000021324	nsun4	0.957666237956663	2.35592476885384e-07
ENSDARG00000021370	actr6	0.488311448351655	0.00124395180245311
ENSDARG00000021383	naalad2	0.869846725564893	4.38672203066246e-13
ENSDARG00000021398	mul1a	0.580497424442711	5.7917306747814e-05
ENSDARG00000021408	poglut3	0.490147179967756	0.00304014382331801
ENSDARG00000021480	olfml2bb	0.860708905400284	0.000858217202451421
ENSDARG00000021566	OTOP1	0.814731124547619	0.000873033173440115
ENSDARG00000021753	ccdc25	0.565209640901297	0.000232677678916231
ENSDARG00000021787	abcb5	0.595498225494789	1.33956481339785e-07
ENSDARG00000021789	myoc	0.40954921112963	0.00137930053597895
ENSDARG00000021806	zfp36l2	0.753935584607548	7.90193405332166e-05
ENSDARG00000021838	rps23	0.322608993604115	0.00259330078984443
ENSDARG00000021869	rcan2	0.847575749127296	0.000426283403844343
ENSDARG00000021882	fbxl3b	0.879582697428072	6.14470004781587e-06
ENSDARG00000021924	hsp70.3	1.51627798842847	0.00211680246003703
ENSDARG00000021945	ddx23	0.478243702733015	0.000731765778917241
ENSDARG00000021973	st13	0.425966518929835	0.000160182636018695
ENSDARG00000021985	ercc2	0.372164176320803	0.00738166462589783
ENSDARG00000022160	ttc23	1.51675903070105	3.31615518009252e-07
ENSDARG00000022165	mgst1.2	0.984508845772814	3.54077455716903e-12
ENSDARG00000022232	ppan	0.722395519321469	5.88157337503144e-06
ENSDARG00000022315	atp6v1g1	0.737496008846262	5.13199421014478e-09
ENSDARG00000022340	ufc1	0.549882427936544	0.000389012419545287
ENSDARG00000022372	kng1	0.739591921929683	3.19752188739354e-08
ENSDARG00000022399	ntmt1	0.515490194509825	0.000582541500983607
ENSDARG00000022410	rrp12	0.529826772255531	3.54946979331229e-05
ENSDARG00000022438	cox6a1	0.578419001334791	1.80449872144661e-05
ENSDARG00000022614	ddx43	2.49022962329108	2.43975633744312e-18
ENSDARG00000022623	fbxo44	0.444680086451465	0.00232946583165588
ENSDARG00000022631	cyp2p9	5.23903538331322	4.44766437649364e-05
ENSDARG00000022712	stat3	0.435662009897153	0.00201386169831119
ENSDARG00000022730	aasdh	2.14948253880808	5.03873790779948e-36
ENSDARG00000022832	bnip4	0.688833573200078	2.21390981234461e-05
ENSDARG00000022939	ino80e	0.532553837416986	0.000557046279550189
ENSDARG00000022996	setx	0.355679831820359	0.00660985871755528
ENSDARG00000023003	ccdc12	0.471283759679883	0.00225603896858058
ENSDARG00000023082	krt1-19d	0.941483200520496	3.08517825482023e-09
ENSDARG00000023157	cbln10	1.04330298995785	2.32423502053422e-11
ENSDARG00000023160	snrnp40	0.450093613487224	0.000259851601982172
ENSDARG00000023279	psmd4b	0.550222680940634	1.5834214746508e-05
ENSDARG00000023299	snu13b	0.780878061347403	1.16475771590656e-12
ENSDARG00000023303	zgc:66427	0.915373827438232	8.49639710515244e-11
ENSDARG00000023309	spryd4	1.50611244721415	1.53797241493445e-17
ENSDARG00000023330	anp32b	0.568383061810765	1.87169617876413e-05
ENSDARG00000023396	atg5	0.465814655772239	0.000768550368572775
ENSDARG00000023532	pinx1	0.368844407286069	0.00956111282530639
ENSDARG00000023645	kyat1	0.798554717803702	3.61494133745475e-08
ENSDARG00000023656	he1.1	0.461690137372838	0.00913182479566609
ENSDARG00000023678	ercc5	0.734536057991822	3.36620861737478e-06
ENSDARG00000023852	lsm4	0.540643841822644	1.64897130601643e-05
ENSDARG00000023868	si:dkey-172h23.2	0.735447824339409	0.00118275449068767
ENSDARG00000023927	dnajc24	1.05078014639654	5.55123628641075e-05
ENSDARG00000023950	znhit3	0.751090967058104	0.00303003413810725
ENSDARG00000023958	rnf181	0.646247262139481	5.90713989680955e-05
ENSDARG00000023989	pef1	0.500539219862862	3.68588175421151e-05
ENSDARG00000024026	sdf2	0.710737920119737	3.9808797470334e-07
ENSDARG00000024090	dnajc4	0.475359659448633	0.00651091309123056
ENSDARG00000024112	gmppaa	0.373949752488101	0.00989093495704658
ENSDARG00000024160	hao1	1.20322246429345	1.72420193602732e-22
ENSDARG00000024277	pigm	0.785413041176687	0.00660640044995897
ENSDARG00000024317	trap1	0.562721361484111	0.00200768133630426
ENSDARG00000024381	msto1	0.532682053319778	0.000113306590076367
ENSDARG00000024416	twistnb	0.769573835723744	6.30348929908718e-06
ENSDARG00000024443	gnpda2	0.49205789076474	0.00227650508481682
ENSDARG00000024465	mrps18a	0.388170776098916	0.00363440465188359
ENSDARG00000024471	nsl1	0.831816256423267	2.6081605738405e-08
ENSDARG00000024602	ACBD3	0.531923044438641	0.00164718468913439
ENSDARG00000024651	snrpa1	0.625326344399429	5.74023803935676e-06
ENSDARG00000024717	selenbp1	0.826282166597881	6.97168752262219e-07
ENSDARG00000024746	hsp90aa1.2	1.80464025639047	7.11144351762917e-42
ENSDARG00000024895	fam50a	0.48781947039153	9.63401107388221e-05
ENSDARG00000024904	stil	0.816716690727873	5.10494033784715e-08
ENSDARG00000024940	rnf144b	0.445098679846092	0.00827986480152224
ENSDARG00000025073	rpl18a	0.45802629669339	0.00011031257599058
ENSDARG00000025147	cd63	0.410474163314967	0.001161884092286
ENSDARG00000025233	lipt1	0.819175685666529	3.41426736387788e-05
ENSDARG00000025285	panx1a	0.94603231360256	4.81896521956581e-16
ENSDARG00000025326	myl12.2	0.631472600940035	3.74063458113674e-06
ENSDARG00000025332	rbm28	0.456627688520452	0.000639587419196157
ENSDARG00000025338	hagh	0.899894777609725	2.53640282378544e-10
ENSDARG00000025391	pfdn2	0.821514943081539	1.04209634426124e-07
ENSDARG00000025403	ftr83	0.861081549672181	3.49282428482752e-11
ENSDARG00000025436	msrb1a	1.68990992308909	7.16347786035048e-29
ENSDARG00000025467	aatf	0.463902072887376	0.000996267390188533
ENSDARG00000025507	wdr24	0.597958021468073	0.000318431455584123
ENSDARG00000025554	wdr83os	0.672979437420416	5.72251955280104e-10
ENSDARG00000025559	pex11g	0.939153897165714	6.85143416439428e-05
ENSDARG00000025577	zgc:66447	0.683788193298259	6.09535157544955e-06
ENSDARG00000025757	tspan35	0.902311017357511	1.74458300029127e-09
ENSDARG00000025808	taf5l	1.16571749974522	8.73213188932367e-08
ENSDARG00000025820	chek2	0.474590066826773	0.00597613118781762
ENSDARG00000025850	rps21	0.328282953937125	0.00210162504199651
ENSDARG00000025854	ddx51	0.678923291414465	6.03237848447516e-07
ENSDARG00000025859	lmf2b	1.42069409124762	4.93424750828642e-32
ENSDARG00000025889	usp14	0.58464501985213	6.89050981226553e-06
ENSDARG00000026052	ccdc3a	2.58348740769901	8.07039921970563e-32
ENSDARG00000026149	slc46a1	0.6833126925292	0.000918703631739793
ENSDARG00000026178	ube3d	0.759213594343806	2.02717533204436e-05
ENSDARG00000026183	polr2eb	0.616202365006467	4.9837211172131e-08
ENSDARG00000026236	zgc:56585	0.533133063309136	0.00372632413296258
ENSDARG00000026281	lyrm1	0.924882191037533	0.000527327213976237
ENSDARG00000026338	styxl1	1.27335973453025	0.00484156623795749
ENSDARG00000026348	csad	0.367867838862883	0.00997824858511597
ENSDARG00000026387	pip4p1b	0.759825651684653	0.00194138928681347
ENSDARG00000026400	rad51d	0.844672096207771	6.27456025570823e-06
ENSDARG00000026403	hephl1b	3.1801839019027	0.000957030022874326
ENSDARG00000026453	zgc:66474	0.400834684014086	0.00371344469456629
ENSDARG00000026582	iscub	0.528383168657862	0.00617917696590732
ENSDARG00000026629	gmds	0.47281809080507	2.25695925073342e-05
ENSDARG00000026787	aqp7	1.59824936245161	2.65074171207964e-21
ENSDARG00000026799	suv39h1a	1.23580011569626	0.000785311227449788
ENSDARG00000026835	slc25a32b	0.949436335814785	2.82154393678467e-08
ENSDARG00000026902	cryzl1	0.407081946013255	0.00528078614509627
ENSDARG00000026979	krt1-c5	0.618451516257819	0.00128526262130296
ENSDARG00000027046	scyl3	0.533976848698063	4.3816125174554e-05
ENSDARG00000027099	psmc4	0.874751051652515	2.30870058082359e-17
ENSDARG00000027140	nup160	0.573363199402241	2.69290733131998e-05
ENSDARG00000027143	aptx	1.00606932262378	4.73471898264797e-10
ENSDARG00000027418	trappc4	0.809844311298253	2.89023305098263e-09
ENSDARG00000027428	rpp30	0.537173282270522	0.00120117068143619
ENSDARG00000027491	uros	0.695429019978867	7.32690686954199e-07
ENSDARG00000027595	selenot1b	0.440541424843379	0.00177448070522725
ENSDARG00000027620	bco2l	1.80226081060738	0.00910014265745199
ENSDARG00000027639	zgc:165539	2.43759354371298	9.5230023193187e-05
ENSDARG00000027749	hirip3	1.09660814936982	3.60381660619357e-18
ENSDARG00000027750	dpp7	0.891838928174052	5.25073779257221e-11
ENSDARG00000027813	nus1	0.974927380308805	9.0841430330253e-13
ENSDARG00000027899	sem1	0.564185383876428	2.67062764504122e-06
ENSDARG00000027930	naprt	0.570051842109597	3.6947326164094e-05
ENSDARG00000027966	ap1s3b	0.680821418375811	6.68824611785179e-06
ENSDARG00000027984	gstz1	1.07849712519521	7.3724783520152e-11
ENSDARG00000028086	zbtb2b	2.34550484191642	6.00951459084471e-35
ENSDARG00000028096	cldn23a	0.518299509261297	0.000715646761673745
ENSDARG00000028106	glrx	0.994280969881822	6.70587620685843e-11
ENSDARG00000028259	aldh3a2a	0.538506649789842	0.000528157244653872
ENSDARG00000028295	mkrn4	0.504794411397591	0.000124603294004062
ENSDARG00000028327	gmfb	0.592114416839604	1.67727833737951e-06
ENSDARG00000028336	dhdhl	0.770366487022673	1.67560434238536e-07
ENSDARG00000028346	tesca	1.02111412929049	5.90008781534613e-09
ENSDARG00000028448	edem2	0.494583866336935	0.00183317262717643
ENSDARG00000028688	exosc2	1.09904210303644	1.71118321996034e-13
ENSDARG00000028816	tmed3	0.537208537526391	0.00020540708274623
ENSDARG00000028848	lsm12a	1.33062853452951	9.08007494468888e-14
ENSDARG00000028896	plpp2b	0.472572249974874	0.00761746207154394
ENSDARG00000028900	odf2a	0.526581178572832	0.000510814755989052
ENSDARG00000028982	pcca	0.447576678993908	0.000407787876406602
ENSDARG00000029043	nup42	0.563907692966263	0.00171900891997647
ENSDARG00000029071	creld2	0.554800295803416	0.00070972191962859
ENSDARG00000029100	chchd1	0.618565461413269	2.19605429134066e-05
ENSDARG00000029105	ftr51	0.883685221860223	3.25305268283329e-07
ENSDARG00000029252	ssb	0.718440390583789	5.22212461503506e-09
ENSDARG00000029290	stx11b.1	1.10535117595494	6.45062146754842e-11
ENSDARG00000029353	serpine2	0.352482086290564	0.00456928844117397
ENSDARG00000029381	aldh3a2b	0.619242653267363	0.00466596690847968
ENSDARG00000029415	mtx2	0.435252199358007	0.000639999587325562
ENSDARG00000029445	eif1b	0.81749385171076	9.52407271877449e-12
ENSDARG00000029473	gstm.2	0.635451708671853	0.00336327010709647
ENSDARG00000029479	zgc:86609	0.566269733197044	5.56593621095618e-05
ENSDARG00000029569	snapc1a	1.76439085618032	0.00352237742279688
ENSDARG00000029587	msra	0.760000639481712	0.00811002578161815
ENSDARG00000029615	zgc:77056	0.817392152911657	8.67307097623281e-10
ENSDARG00000029695	pgp	0.884618557509383	0.00825481628422702
ENSDARG00000029718	p2rx3b	0.608409289258275	0.00395673939145033
ENSDARG00000029724	pqbp1	0.464672739006357	0.00546189148973755
ENSDARG00000029751	wbp1lb	0.794725916106062	3.58123491014815e-05
ENSDARG00000029822	cel.2	2.17216145281799	0.00372632413296258
ENSDARG00000029936	grtp1a	0.558051175561392	0.00696559224427736
ENSDARG00000029944	parpbp	0.654057667827651	8.19830163368444e-06
ENSDARG00000030006	slc6a7	0.767824566579449	5.46140288762792e-07
ENSDARG00000030022	nup188	0.418111467223075	0.00264170198301777
ENSDARG00000030092	tram2	0.81145282947824	1.0217486322555e-08
ENSDARG00000030108	sec22ba	0.793405280127505	5.10311502214108e-07
ENSDARG00000030129	si:ch211-87m7.2	0.766568442367406	0.00343569627271079
ENSDARG00000030153	gnptab	0.728745463767681	1.58359127564643e-10
ENSDARG00000030177	uchl3	0.643276573932292	5.03019303378402e-07
ENSDARG00000030241	vbp1	0.430223966539052	0.000285390049920825
ENSDARG00000030262	si:ch211-220i18.4	0.546446196804892	0.00348536678664053
ENSDARG00000030278	idh3a	0.380268157222522	0.000844930510127761
ENSDARG00000030340	guk1a	0.537355888597737	5.77709335779596e-05
ENSDARG00000030402	twist1a	0.560249829663459	0.000281898438560055
ENSDARG00000030408	rps26l	0.626556995761295	2.13286874761735e-05
ENSDARG00000030440	rsrp1	1.332562889671	5.40654924751383e-29
ENSDARG00000030448	sppl2	0.773299753637537	5.02559036727258e-08
ENSDARG00000030573	nudt1	0.9777574291615	1.55635510417722e-06
ENSDARG00000030602	rps19	0.391310110695981	0.00191353951224352
ENSDARG00000030608	rhogd	0.894436571707206	1.40809854878288e-07
ENSDARG00000030743	sptlc3	0.75883856021252	9.16046224260357e-07
ENSDARG00000030753	prrg4	0.485899114944185	0.000630241143712338
ENSDARG00000030765	hadh	0.7821438082512	1.46023932088896e-12
ENSDARG00000030789	ddx18	1.01554099198108	2.50145177047096e-16
ENSDARG00000030839	tescb	0.741882010579516	0.0025851983470274
ENSDARG00000030872	cetp	0.576170255123127	0.00014076885423441
ENSDARG00000030881	baxb	0.784453296055698	0.00073910234719048
ENSDARG00000030949	srprb	0.649191381540842	1.14205529021369e-07
ENSDARG00000030964	pde12	0.808365981565856	1.66370504038297e-05
ENSDARG00000030972	dnaja1	0.7547231537528	7.18138656413721e-06
ENSDARG00000031046	nr1h5	1.98178693043309	6.59825885718186e-17
ENSDARG00000031098	timm50	0.402424631710323	0.00896809208860385
ENSDARG00000031100	ivns1abpa	0.347695185311926	0.00302198969929846
ENSDARG00000031119	baiap2l1b	0.704629798988462	0.00103220832563151
ENSDARG00000031164	tuba8l2	1.45442900800795	1.73162304396187e-25
ENSDARG00000031278	si:ch73-193i2.2	4.63261852368582	0.0071107029341251
ENSDARG00000031293	dnajc9	1.2539842506792	1.89358084085092e-14
ENSDARG00000031325	tmed1a	0.661947504041702	1.77046049150476e-05
ENSDARG00000031366	rtn4ip1	0.66032400978462	0.000367459799057209
ENSDARG00000031435	TXN	0.498299242798716	5.66706986454061e-06
ENSDARG00000031506	flvcr2b	1.26936272911052	1.79814647476966e-08
ENSDARG00000031511	psmb2	0.76760864241739	1.63589813886302e-10
ENSDARG00000031534	CU571315.1	3.33489120033897	3.64838163611924e-14
ENSDARG00000031657	fahd1	1.23448238570947	5.47995635863637e-10
ENSDARG00000031774	pus7	0.989593167558452	9.2417618396253e-12
ENSDARG00000031795	abcf1	0.541029722701508	2.77152188917492e-05
ENSDARG00000031819	eif4ebp2	0.308647849504644	0.00967971214303766
ENSDARG00000031954	rbck1	0.610734078424471	0.00177754765604151
ENSDARG00000031956	tmem63a	0.655623210916396	4.10356784956267e-06
ENSDARG00000031981	pcbd1	0.680367792101384	0.000174173204597976
ENSDARG00000032005	ccdc65	1.13324672238945	7.19528026759127e-05
ENSDARG00000032087	sgsh	0.814193125151863	2.9352321449754e-08
ENSDARG00000032129	gtf2f1	0.368602545358523	0.00935945825175473
ENSDARG00000032131	drd3	4.50338274561144	1.5748232912276e-11
ENSDARG00000032206	cthl	2.82026090344543	5.42579773991985e-10
ENSDARG00000032234	wnt2bb	0.75648075616225	0.00692712598875396
ENSDARG00000032237	anapc4	0.825808013332058	1.20246566133478e-10
ENSDARG00000032242	tnnt2c	1.53666790084843	5.61052177940584e-29
ENSDARG00000032277	rars2	1.1997856209713	5.54074915173079e-08
ENSDARG00000032296	pomp	0.672815972410021	1.13135887011119e-09
ENSDARG00000032353	tiprl	0.675882681591129	3.4995849821007e-06
ENSDARG00000032431	mpv17	0.582554516517794	2.83943365456574e-05
ENSDARG00000032516	rrp36	1.1777412746518	3.33545978813527e-13
ENSDARG00000032571	il20ra	0.647827859780591	0.000925676430405605
ENSDARG00000032650	fuk	0.780219569786483	4.51213743376818e-06
ENSDARG00000032725	rps27a	0.382784338031643	0.000250234648693171
ENSDARG00000032769	slc38a9	0.887034793815633	2.89349661129679e-05
ENSDARG00000032849	ndrg1a	0.610912795576665	2.19896151339636e-08
ENSDARG00000032856	ccdc120	0.770133334398837	8.17097542893161e-06
ENSDARG00000032997	rnf185	0.411945457225855	0.00144124755043415
ENSDARG00000033020	ppcdc	0.830623904856319	0.00248993705306735
ENSDARG00000033029	pkd1b	0.455974547603419	0.00710116126361884
ENSDARG00000033126	prkrip1	0.64078946833632	0.000142650592940247
ENSDARG00000033175	snrpe	0.474944724117582	0.000110872015476167
ENSDARG00000033227	lect2l	1.30755216645548	7.87851067614687e-11
ENSDARG00000033273	primpol	0.675509633414956	7.74585092485223e-06
ENSDARG00000033361	asl	0.499628669431612	0.00343859805993477
ENSDARG00000033364	mgst3b	0.400744111390816	0.00191267114184909
ENSDARG00000033367	rrm2b	0.706410134501142	5.52904649344858e-10
ENSDARG00000033376	chchd4a	0.69188928985613	8.35565810694875e-05
ENSDARG00000033418	gpatch1	0.428310500397614	0.00302198969929846
ENSDARG00000033444	map4k6	1.0937632214144	2.95353809422765e-09
ENSDARG00000033451	atpsckmt	0.995499684248467	1.63957669942888e-07
ENSDARG00000033551	fbxw4	0.421876523703507	0.00918351038229216
ENSDARG00000033596	polr2c	0.491690491575754	0.00010969815489283
ENSDARG00000033609	map1lc3a	0.549312308069603	0.000148430144519168
ENSDARG00000033789	ndufb7	0.403129070077358	0.000853419186683646
ENSDARG00000033852	mad1l1	0.377968401137348	0.00426418557345152
ENSDARG00000033861	sepsecs	0.975030104454317	1.47313693286429e-06
ENSDARG00000033967	trmt2b	0.752807560224933	0.000472823649464318
ENSDARG00000033973	mrps23	0.671766001828195	3.30887541702483e-06
ENSDARG00000033999	cyp26a1	0.768066136777319	1.13281840247571e-08
ENSDARG00000034001	tango6	1.60249233713548	6.22658963450714e-17
ENSDARG00000034063	unm_sa911	3.76359259483268	2.87979705758991e-101
ENSDARG00000034095	si:dkey-59l11.10	1.85403635846594	0.00260025222769088
ENSDARG00000034211	capn2l	1.83176654252295	1.30652859607661e-66
ENSDARG00000034222	hs1bp3	0.674755777030225	0.00306340660041263
ENSDARG00000034291	rpl37	0.318993262599859	0.00514749320677621
ENSDARG00000034313	ppp5c	0.427269850498776	0.000553859899844346
ENSDARG00000034368	hexb	0.859553494501866	4.45611613444863e-15
ENSDARG00000034396	mars1	0.422232442172282	0.00879598125752306
ENSDARG00000034409	pik3r3b	0.931002706415709	2.41584615303468e-12
ENSDARG00000034430	zgc:172121	1.0469617221467	5.25586726303367e-05
ENSDARG00000034497	fbxl14a	2.08443205307305	5.46701858513816e-40
ENSDARG00000034559	srpx2	1.00206020011167	0.000167285501539135
ENSDARG00000034633	emc9	0.640469564111791	7.86176793061387e-07
ENSDARG00000034714	esyt1a	0.781229410780784	0.000631641085287159
ENSDARG00000034753	tspan3a	0.497647255729612	0.000434101362833224
ENSDARG00000034777	txn2	0.56820061963911	2.36524908123087e-05
ENSDARG00000034855	ccnb3	0.431280126866297	0.00137520885519504
ENSDARG00000034885	bet1	0.443942611427018	0.00775545699645191
ENSDARG00000034943	tm9sf5	0.387014203126304	0.00139976597902144
ENSDARG00000035009	trim35-27	0.871439295276644	0.00607868260929886
ENSDARG00000035018	thy1	0.900477736106613	3.06335999148804e-06
ENSDARG00000035023	khdc4	1.03031447128484	2.25172507766417e-08
ENSDARG00000035028	lpcat4	1.23517259240876	4.83110996041944e-14
ENSDARG00000035131	surf4l	0.676343644645648	1.22932875469082e-06
ENSDARG00000035150	drll.2	2.32935488276355	2.02601963122053e-13
ENSDARG00000035151	drll.1	1.86705713924651	1.54952494439144e-12
ENSDARG00000035264	riok2	0.705683056248929	2.69067166426766e-05
ENSDARG00000035434	zmat5	0.460407052605732	0.00668530339997967
ENSDARG00000035507	ddx31	1.36419187843976	8.1580496296381e-16
ENSDARG00000035521	sfrp1a	0.552796574313195	0.000369093263879712
ENSDARG00000035556	rps6ka3a	0.380962122789582	0.00483111664836961
ENSDARG00000035558	gps2	0.552460864476936	5.54502143876406e-06
ENSDARG00000035559	tp53	1.18258256421448	2.64727901218021e-10
ENSDARG00000035562	mpdu1a	1.61270776579582	1.89415419202066e-19
ENSDARG00000035570	C5H9orf85	0.463139495215127	0.00195526965258909
ENSDARG00000035573	AK6	0.933757526642692	1.89580576637806e-09
ENSDARG00000035596	ISCU	0.56586624230571	2.52697407845616e-07
ENSDARG00000035605	tchp	0.466345846861058	0.00540544227183343
ENSDARG00000035607	ankle2	0.97514341936257	1.07704580971892e-07
ENSDARG00000035608	pgam5	0.620204069439939	9.02073010061897e-07
ENSDARG00000035625	snrnp27	0.560199915430907	2.40551336991318e-06
ENSDARG00000035631	sdf2l1	0.612351375309845	4.8972234127184e-05
ENSDARG00000035633	tctn2	0.462396545560351	0.00891497383661162
ENSDARG00000035634	rfc5	0.374356372420292	0.00119288401972278
ENSDARG00000035665	si:dkey-267n13.1	2.02634836028426	6.00939486229551e-19
ENSDARG00000035679		0.477159957517738	0.00015628429211715
ENSDARG00000035699	srp19	0.674910508945195	2.82154393678467e-08
ENSDARG00000035763	stx18	0.541739467230532	0.000170745363688321
ENSDARG00000035823	zmym4	0.806022786175636	1.53380979295833e-12
ENSDARG00000035852	cart3	1.41723196999123	2.32584249898001e-08
ENSDARG00000035882	rida	0.838202984122573	7.38368223408922e-12
ENSDARG00000035890	fuca1.1	1.13347519410793	4.17781349044076e-27
ENSDARG00000035913	yars1	0.352286923307158	0.00805165396795673
ENSDARG00000035914	tmem167a	0.606547783742348	4.88041932293297e-07
ENSDARG00000035958	tnni2b.1	0.663130041161863	0.000203216148466634
ENSDARG00000035978	ube3c	0.413205519176608	0.00195803413147221
ENSDARG00000035987	psmg2	0.812886884832117	4.22457932390683e-11
ENSDARG00000036036	mdka	0.318333333816741	0.00534839932050073
ENSDARG00000036044	rps20	0.305647092232454	0.00686603311417043
ENSDARG00000036056	vrk3	0.511083051119159	0.000493012207871765
ENSDARG00000036057	tradd	0.538017020487877	0.00391328859737488
ENSDARG00000036061	ogfod1	0.463444909849888	0.00655344032440038
ENSDARG00000036069	ddx39b	0.834766076636691	5.40388745273436e-12
ENSDARG00000036076	heatr3	0.394961392857995	0.00435913734262319
ENSDARG00000036090	pard6gb	0.427235081934743	0.00170016477345418
ENSDARG00000036136	tipin	0.614024394482101	0.000249449375582647
ENSDARG00000036144	tssc4	0.399184426478196	0.00362570911127639
ENSDARG00000036232	trpm7	0.382770362380449	0.00831378756919923
ENSDARG00000036292	cdx4	1.49664970582827	2.87239697132249e-08
ENSDARG00000036338	vps11	0.411734041826576	0.00170744298020167
ENSDARG00000036359	riox2	1.94284518026493	3.14917038492452e-35
ENSDARG00000036386	rbm4.1	0.504927002206936	8.943800231877e-05
ENSDARG00000036473	snapc2	0.594314493118732	0.000724801300646867
ENSDARG00000036588	mhc1zba	0.468953768324589	0.000792827405257148
ENSDARG00000036592	setd4	1.13139353899225	9.61877986008883e-14
ENSDARG00000036625	polr2f	0.647708369467061	1.50332779123485e-07
ENSDARG00000036629	rps14	0.38178659749325	0.000628841769208812
ENSDARG00000036645	rcbtb1	0.742246549012072	3.85830731938308e-07
ENSDARG00000036678	trmt10a	0.613963495778903	4.74032902476739e-05
ENSDARG00000036695	calcoco1a	0.452250111173118	0.0033569864545971
ENSDARG00000036755	prmt9	1.02294024906428	3.18826914205981e-13
ENSDARG00000036764	hax1	0.526168260320508	0.000245137184479066
ENSDARG00000036784	commd7	0.492050418129487	0.00122263493778476
ENSDARG00000036785	si:ch211-226m16.2	0.350233723827614	0.00567513283977677
ENSDARG00000036820	mgll	0.688097365210933	4.66942090349709e-07
ENSDARG00000036834	krt92	0.695625602650602	1.65412060228473e-08
ENSDARG00000036864	slc34a2b	0.423842214857854	0.00734403116154576
ENSDARG00000036868	tbpl1	0.627626610992815	0.000169572489242179
ENSDARG00000036893	f13a1b	0.45671207069208	0.000829145094564853
ENSDARG00000036903	irak1bp1	1.4253547517975	7.10209175796651e-11
ENSDARG00000036966	hsd3b7	0.994691085921064	1.06241357353557e-07
ENSDARG00000036995	lsm6	0.559313289825047	3.11120555782369e-06
ENSDARG00000037000	fkbp11	1.11456450605277	8.5388148342504e-10
ENSDARG00000037009	banf1	0.465718564172795	0.000300442214463393
ENSDARG00000037038	psmc6	0.522148727256765	5.38581181187707e-05
ENSDARG00000037057	gcdha	0.420348790643406	0.00811912483249398
ENSDARG00000037061	aldh9a1b	1.20198305651612	1.88630534611149e-23
ENSDARG00000037064	galca	1.1403127267603	7.14944583542943e-20
ENSDARG00000037073	si:dkey-60a16.1	0.626874181493181	2.05568620199142e-05
ENSDARG00000037079	cfap36	0.471220928897942	0.00920742224996967
ENSDARG00000037097	slc7a2	0.720825031323434	0.000431857871100347
ENSDARG00000037108	pfdn6	0.525410082416155	4.65011912640512e-05
ENSDARG00000037109	pwp2h	0.637435397185915	6.48252783519462e-07
ENSDARG00000037140	pfkfb1	0.764784492587749	8.79431479676103e-07
ENSDARG00000037229	denr	0.453238276156604	0.000465675784116229
ENSDARG00000037261	mtap	0.483873056986376	0.000179435704245379
ENSDARG00000037266	myoz2b	0.451569477817921	0.00507618110391937
ENSDARG00000037278	lrata	0.833629634874282	0.000846890062354561
ENSDARG00000037307	gnpda1	0.517865327905609	0.000455866918167598
ENSDARG00000037334	wdr92	0.496828127801867	0.00173457573888053
ENSDARG00000037358	polr3e	0.777953117690572	1.56970637478935e-11
ENSDARG00000037361	kdelr2b	0.477085277615365	1.90734946784073e-05
ENSDARG00000037362	scube2	0.444880226617592	0.00990914221211273
ENSDARG00000037393	slc43a1a	0.39952342012632	0.00615978954608533
ENSDARG00000037406	wdr19	0.607201000740525	2.01772849705859e-05
ENSDARG00000037423	smim19	0.509916429464198	0.00297329625257755
ENSDARG00000037476	sorbs3	0.430439135977359	0.00560434026710201
ENSDARG00000037501	aasdhppt	1.17527217704122	2.32100259305362e-10
ENSDARG00000037506	prps1b	1.00975936418733	2.9293284635312e-12
ENSDARG00000037514	hdac3	0.425703077795196	0.00060400978785367
ENSDARG00000037517	slc35c2	1.30353103490968	1.97271517058803e-31
ENSDARG00000037528	si:ch211-191a24.4	0.965521782091755	8.46368076640018e-06
ENSDARG00000037570	polr1d	0.559316113375162	0.00184835575518412
ENSDARG00000037576	DRD5	1.5587154697192	0.004995044527873
ENSDARG00000037619	GNA12	2.51858973175691	1.20324717398909e-06
ENSDARG00000037628	trpt1	0.469669138212811	0.00465783769268268
ENSDARG00000037647	rnf175	0.368787113202337	0.00518733779547807
ENSDARG00000037652	C1H7orf26	0.501943412325795	0.00395224164612373
ENSDARG00000037654	pmm2	0.490567674962692	0.00311334038929245
ENSDARG00000037713	pcnp	0.38325250385932	0.00700888026320385
ENSDARG00000037739	zgc:112980	0.474288171533782	0.000795465079462987
ENSDARG00000037790	pvalb8	1.21063290816399	1.07505631594269e-23
ENSDARG00000037804	phlda3	0.903758578968584	4.42676567287283e-05
ENSDARG00000037835	polr3k	0.797702665513307	3.3877252811659e-06
ENSDARG00000037852	zgc:101663	1.24144760533571	7.53510560833498e-19
ENSDARG00000037855	taf11	0.889671707303211	2.67185959708176e-09
ENSDARG00000037874	cyp3c3	3.94198168360555	5.34174586520617e-05
ENSDARG00000037892	psmc3ip	0.467825592366101	0.00698379680621753
ENSDARG00000037894	ezh1	0.590099243379657	0.000823308436900536
ENSDARG00000037917	itga3a	0.587015002058009	0.00376064546214032
ENSDARG00000037921	gng13b	0.492305920226796	0.00362971539101071
ENSDARG00000037930	rnf113a	0.781236504045858	4.84401751834952e-10
ENSDARG00000037935	aldh16a1	0.478297181772154	0.00100303358340391
ENSDARG00000037943	cpt1cb	0.540095754310512	0.000709781032860273
ENSDARG00000037955	pih1d1	0.836992674228266	1.03474724660984e-07
ENSDARG00000037962	psmb7	0.520292337220535	1.82407734847241e-05
ENSDARG00000037998	flot1b	0.525645502944432	1.2645448269857e-05
ENSDARG00000038000	crls1	0.591056473997678	7.31839939319885e-05
ENSDARG00000038010	rac2	0.498903475766188	0.000128188357713482
ENSDARG00000038027	nol12	0.65361525563286	1.07899773919541e-05
ENSDARG00000038028	ndufa6	0.587277402006492	0.000314852884845187
ENSDARG00000038030	rbx1	0.440260559110857	9.75417629870351e-05
ENSDARG00000038040	tpk1	1.28711832868135	8.69130647707499e-19
ENSDARG00000038069	mgat3a	1.32048862768665	0.00852698071127429
ENSDARG00000038074	ergic3	0.543751673022737	4.40344015433549e-05
ENSDARG00000038099	gskip	0.759926816886793	1.50966505325821e-08
ENSDARG00000038106	slc37a4a	0.51519705240637	0.000583789714269717
ENSDARG00000038113	rprd1b	0.394300363749382	0.00198898612473917
ENSDARG00000038147	hbbe3	1.92918914869805	1.61189694983541e-53
ENSDARG00000038153	lgals2b	2.05284983764222	1.80203949087678e-34
ENSDARG00000038205	her2	0.612257072017234	0.000100881132861455
ENSDARG00000038222	tyw3	1.03106865528	4.47399753740095e-07
ENSDARG00000038243	e4f1	0.632479119531615	1.84866642940354e-05
ENSDARG00000038288	cd151	0.709641871474145	1.92084034064785e-06
ENSDARG00000038293	zgc:103559	4.79303836609896	0.00406668402425418
ENSDARG00000038300	rnf34a	1.73981030705286	2.85910486234803e-21
ENSDARG00000038312	rcl1	1.43176922373172	3.72833382532789e-23
ENSDARG00000038360	thg1l	0.587941885950351	0.00136375110062898
ENSDARG00000038397	rpap2	0.886019980866333	2.77171363575361e-07
ENSDARG00000038405	zgc:153921	4.53458793260334	2.00131985384573e-26
ENSDARG00000038505	polr2h	0.787909649054449	7.03710349309073e-09
ENSDARG00000038543	wdr48b	0.506720551912152	0.000282396795531512
ENSDARG00000038556	zgc:112185	0.709790173425248	7.98121153807097e-05
ENSDARG00000038563	pitrm1	0.341389075578077	0.00575905763122045
ENSDARG00000038566	gnptg	0.630310029274672	5.31009811627323e-05
ENSDARG00000038567	tsr3	0.534026326336266	0.000257209750687546
ENSDARG00000038618	cpt2	0.76099055796496	0.000112467195054341
ENSDARG00000038666	igfbp1b	2.14538058433668	7.17099944527955e-07
ENSDARG00000038672	tcf7	0.990680394178849	4.56499253187995e-06
ENSDARG00000038720	zp3f.1	2.41203177234257	5.65920083695766e-05
ENSDARG00000038768	mrpl12	0.631890895787737	7.59232583751565e-07
ENSDARG00000038805	pigp	3.35007199959858	3.38229726850623e-104
ENSDARG00000038834	etfdh	0.620790908472149	1.16985535832677e-05
ENSDARG00000038845	ldhd	0.619460644810807	0.0054638184995927
ENSDARG00000038865	acox3	0.652366188394077	0.000132472948770004
ENSDARG00000038881	acaa2	1.05010061129099	2.8974627134798e-18
ENSDARG00000038900	acadm	0.784774370014118	1.69949011943092e-09
ENSDARG00000038905	hectd3	0.45758009798177	0.000430090228910347
ENSDARG00000038957	flvcr2a	0.945067247397979	0.000289695065972815
ENSDARG00000038980	txndc12	0.361375106963653	0.00249139166848015
ENSDARG00000039005	trappc1	0.711726793677634	4.00722390809523e-07
ENSDARG00000039041	sfrp5	0.45010173074277	0.00109972664744587
ENSDARG00000039098	ca8	0.522812835411018	0.00641845327666505
ENSDARG00000039117	tefa	1.47934192017655	1.64480433776828e-18
ENSDARG00000039142	arpc5a	0.419987557755678	0.0014868597991838
ENSDARG00000039145	plaub	1.16561504677822	0.000156522710198683
ENSDARG00000039152	fbxo36b	2.40501334050491	1.80124657514208e-06
ENSDARG00000039162	rhebl1	0.654283566597964	5.62054625896831e-07
ENSDARG00000039164	mhc1uma	7.68047927321583	1.78989796853932e-08
ENSDARG00000039208	nasp	0.433401430628523	0.000829658138376371
ENSDARG00000039213	prpf38a	0.561563702346216	2.85653283557938e-05
ENSDARG00000039217	orc1	0.527062124963323	0.000370655814751408
ENSDARG00000039270	vti1b	0.74108758937251	0.000104255820481604
ENSDARG00000039310	parla	0.868771273923475	0.000350148940858798
ENSDARG00000039340	tmem209	0.454492216533612	8.51179827305427e-05
ENSDARG00000039350	ssbp1	0.519893423391534	0.0014868597991838
ENSDARG00000039356	zgc:194209	0.88637593878894	3.44947904849146e-10
ENSDARG00000039390	sdhaf4	0.542491487814146	0.00416301561905718
ENSDARG00000039393	si:ch211-240l19.5	3.46893817548808	0.00255018771853143
ENSDARG00000039399	nt5c2a	0.43001941670607	0.000242543342087161
ENSDARG00000039424	snrpb2	0.574497814275158	7.06623580422682e-07
ENSDARG00000039429	adka	0.743340823085822	1.34448298606307e-10
ENSDARG00000039490	pitpnaa	0.776288624014456	1.52002365705998e-08
ENSDARG00000039499	soul2	0.521273632994054	0.00045943636030085
ENSDARG00000039501	ugt2a6	1.10557471078911	5.45366894076177e-05
ENSDARG00000039512	ap1m3	1.21263153795946	4.28802600834882e-11
ENSDARG00000039516	c8a	0.448789087192997	0.000616480964807512
ENSDARG00000039521	ssx2ipa	0.488857043950766	0.000802967501660849
ENSDARG00000039543	mrps6	0.758245069975974	2.66458844075642e-06
ENSDARG00000039576	fstl1b	0.335603630988966	0.00740597392237544
ENSDARG00000039577	ptk2bb	0.538190661744339	1.98691518252115e-05
ENSDARG00000039578	pa2g4a	0.519772222670777	7.14633707223559e-05
ENSDARG00000039601	ier3ip1	0.480087494675467	0.0028618433341337
ENSDARG00000039667	mrpl38	0.515922508178712	6.23447984028462e-05
ENSDARG00000039669	GFUS	0.602663999711891	5.91887048805983e-06
ENSDARG00000039699	fam204a	0.605430324449284	0.000748723103337108
ENSDARG00000039719	mrps26	0.497131456067516	0.000793604352115247
ENSDARG00000039830	gng5	0.419598933606859	0.000111544929597546
ENSDARG00000039832	gsta.2	1.45787422004845	2.14958833381981e-16
ENSDARG00000039851	dhdds	0.585987934324642	0.000246774047461209
ENSDARG00000039887	c1qbp	0.706992639329606	1.03516945643866e-07
ENSDARG00000039915	bola1	0.712166264646557	3.93384625332053e-05
ENSDARG00000039980	ppt1	0.507799225164762	4.37517485992777e-05
ENSDARG00000039989	snrnp48	0.479764156803541	0.0082275884673937
ENSDARG00000040004	PKHD1L1	4.15850045609173	7.17450190603237e-07
ENSDARG00000040008	neurod6a	0.829092255088031	0.00787420303222107
ENSDARG00000040024	gpd1l	0.491914463770987	5.39469566126984e-05
ENSDARG00000040033	trmt11	0.641361434731598	3.28004981107881e-05
ENSDARG00000040045	cldn1	1.02617314988824	5.61545062396463e-13
ENSDARG00000040070	coil	1.05192640549636	1.0659743910234e-15
ENSDARG00000040141	si:ch73-138e16.5	1.12904397529441	0.0099106231539296
ENSDARG00000040158	cdc42l	0.622751668678027	1.06044030208735e-06
ENSDARG00000040163	prim1	0.65597183360187	4.89500094190257e-09
ENSDARG00000040179	zgc:101562	1.82522316455911	1.64328262587946e-06
ENSDARG00000040192	nenf	0.556278226284324	0.000336609451205374
ENSDARG00000040255	ephx2	0.745287926479252	3.73469324924957e-06
ENSDARG00000040265	mpdu1b	0.538613949052452	0.00021971803010357
ENSDARG00000040282	zgc:92590	2.43795315559067	0.00553516610266967
ENSDARG00000040286	ubl7b	0.373991421375988	0.00909743358787863
ENSDARG00000040295	apoeb	0.922798616729862	1.78849133823407e-15
ENSDARG00000040298	apoa4b.1	0.391841490537894	0.00526153240709783
ENSDARG00000040303	nbn	0.573431581786758	4.64763772552562e-06
ENSDARG00000040314	psph	0.556026018335427	8.46129784177069e-06
ENSDARG00000040350	rpp38	1.001231498587	9.28347586519803e-09
ENSDARG00000040396	bcl7bb	0.6769185281774	7.694433853142e-06
ENSDARG00000040401	slc25a20	0.625630308533246	1.05687072648431e-05
ENSDARG00000040439	rsl24d1	0.466059117562123	0.000137425769054968
ENSDARG00000040440	snrpd2	0.569455676346435	1.53447003731125e-05
ENSDARG00000040442	prtgb	2.39359190767612	9.37919581361823e-62
ENSDARG00000040443	polr2i	0.692203723358913	4.5091200698999e-08
ENSDARG00000040445	si:ch211-219a4.3	0.754808573303271	1.38696894186893e-05
ENSDARG00000040455	unc50	0.629970312333653	1.42269369903247e-05
ENSDARG00000040479	cga	2.74982003027715	2.06982195842026e-05
ENSDARG00000040492	mthfd1b	0.996868800639941	1.48784977929241e-18
ENSDARG00000040513	zgc:92313	0.524440782718096	1.96383508352665e-05
ENSDARG00000040553	tmem97	0.579873855990637	0.00174445838131441
ENSDARG00000040557	exosc5	1.03721625186418	2.72338720904999e-14
ENSDARG00000040584	eef1akmt1	0.949614679746079	2.7332160608426e-07
ENSDARG00000040606	tfap2c	0.504133192991638	0.000233089436969924
ENSDARG00000040608	gcnt7	0.872561450472916	0.000197355739485294
ENSDARG00000040620	psmg1	0.837231191232845	1.00398261214267e-07
ENSDARG00000040628	zgc:110333	0.431284305784736	0.00105272015901795
ENSDARG00000040640	si:ch73-44m9.3	2.43313173396603	6.86461581620601e-06
ENSDARG00000040666	nifk	0.941865113162279	1.21187358448508e-12
ENSDARG00000040705	glsb	0.593070132454114	0.000140647385345789
ENSDARG00000040727	tfb1m	0.771474153855348	2.08990713340147e-05
ENSDARG00000040730	wdr75	0.725151670965127	2.19821839833008e-09
ENSDARG00000040861	tcf25	0.370343639784204	0.00330167678511486
ENSDARG00000040890	fdps	0.384228081622563	0.0033354237435322
ENSDARG00000040925	wnt10b	1.23139280328994	2.29493034814107e-08
ENSDARG00000040944	ntd5	0.827437626351836	2.58574951071746e-08
ENSDARG00000040959	rabl3	0.540927270314831	0.00113460587671307
ENSDARG00000040984	hspa13	0.860781453878401	6.74540093551398e-08
ENSDARG00000041022	pdcd4b	0.469131562982961	0.00498688008435731
ENSDARG00000041040	piga	0.639480404978403	3.22793075035444e-05
ENSDARG00000041065	hspb1	0.861130066103242	2.4562170050763e-09
ENSDARG00000041108	ctsh	2.47648334871345	2.56513319224984e-49
ENSDARG00000041110	dnajc3a	0.499931906019735	0.00388189870923188
ENSDARG00000041199	alg12	0.449056176311458	0.00401499468506216
ENSDARG00000041215	cetn4	0.592822466781368	7.31519538675541e-06
ENSDARG00000041223	antkmt	1.02495256549819	8.86634436432911e-09
ENSDARG00000041226	cdc40	0.372285367866266	0.00613547684571588
ENSDARG00000041232	rps29	0.330106912188189	0.00572810716151151
ENSDARG00000041237	med18	0.729790039132277	7.324849081818e-05
ENSDARG00000041294	noxo1a	0.850403394875747	2.91123095500552e-05
ENSDARG00000041306	mrps25	0.390667976016348	0.00206836079851294
ENSDARG00000041323	csdc2a	2.14043605830349	1.55105019346596e-26
ENSDARG00000041339	zgc:92380	0.598164842610644	7.92334193192309e-07
ENSDARG00000041350	ankrd39	1.61011806612216	6.53400537424604e-10
ENSDARG00000041359	zgc:161969	0.355075010416664	0.00553516610266967
ENSDARG00000041361	ttk	0.448606071954826	0.00016135387735149
ENSDARG00000041363	dctn3	0.418441221975813	0.000776468932206016
ENSDARG00000041372	C8H9orf64	0.62067027884195	0.00248471701746603
ENSDARG00000041378	sh2d4a	1.06904911711608	0.00114363753267357
ENSDARG00000041394	dnajb1b	0.8129458057857	1.32525855657473e-06
ENSDARG00000041397	eif2b2	0.901073021416213	2.26215774020513e-09
ENSDARG00000041407	rmdn3	0.941471318594219	8.17097542893161e-06
ENSDARG00000041411	rad51	0.888006958580398	1.33472504114717e-11
ENSDARG00000041429	ints14	0.600027943465452	7.21081303009346e-05
ENSDARG00000041435	uba52	0.30923475875707	0.00851508639505231
ENSDARG00000041490	afp4	1.96595834175756	3.19646678766011e-58
ENSDARG00000041511	pex10	1.75999746783835	3.82072817178369e-11
ENSDARG00000041530	ppih	0.719795677968615	1.04988245403212e-09
ENSDARG00000041533	ccdc130	0.726551448464385	0.000118571934981924
ENSDARG00000041569	ces2a	0.749904094807519	3.94385071665113e-05
ENSDARG00000041570	mrpl39	0.667414968246744	1.15553441186294e-06
ENSDARG00000041572	zfpm1	1.35638859911273	8.65609251918498e-09
ENSDARG00000041575	trmt10c	0.798352042609714	0.00117242955360476
ENSDARG00000041586	dhx40	1.3447254010352	3.01663823744414e-21
ENSDARG00000041592	dcun1d2b	0.413411872673316	0.0016972003028122
ENSDARG00000041595	ces3	1.73438837900555	4.92381770317607e-18
ENSDARG00000041623	mt2	2.24124153772405	1.67519630213965e-37
ENSDARG00000041645	sb:cb37	0.545408763749188	2.66360623127651e-05
ENSDARG00000041685	si:dkey-105h12.2	1.19064312248285	1.83944776624796e-05
ENSDARG00000041708	kat14	0.561621295939353	0.000125144466566641
ENSDARG00000041724	glipr2	1.21238635978029	0.00018483439180597
ENSDARG00000041736	hsdl1	0.576901911994252	0.00838181181694728
ENSDARG00000041830	tsn	0.569209834384589	0.00053763944962945
ENSDARG00000041875	ube2v1	0.403226508496015	0.000724801300646867
ENSDARG00000041895	cad	0.645346084439081	3.44567879692656e-09
ENSDARG00000041904	ankzf1	0.59197680333035	0.00022208852248706
ENSDARG00000041910	znf512	0.785810465567737	0.000611406308432645
ENSDARG00000041947	styk1b	0.546343284360111	0.000220140736955893
ENSDARG00000041976	il17a/f3	2.83358047307728	0.00423781347537444
ENSDARG00000041980	calhm6	2.13581265901569	2.06200471642393e-08
ENSDARG00000041991	rrp9	0.895027646432004	9.73662970764583e-08
ENSDARG00000042005	elp3	0.602475717068944	6.2570046836345e-06
ENSDARG00000042010	pklr	3.01999210881755	2.54605224311988e-80
ENSDARG00000042094	eef2a.1	0.687730662566794	1.12394374163262e-06
ENSDARG00000042112	dio1	0.984017253708579	0.00193056362304395
ENSDARG00000042116	trim35-40	0.590660060076921	0.000194501811052832
ENSDARG00000042122	acot11b	0.886758582280055	3.80196334656394e-07
ENSDARG00000042129	zp3a.1	1.70000674036499	0.00389661280119349
ENSDARG00000042215	pias4b	2.57830933901013	5.62907182074317e-08
ENSDARG00000042231	stx11b.2	1.11170707806254	0.000122815238215778
ENSDARG00000042337	chrac1	0.812409175689063	1.25477299321087e-12
ENSDARG00000042338	lpar2a	0.807789379274919	1.34974475201804e-05
ENSDARG00000042344	trmt6	0.522532477453248	0.00271962151847937
ENSDARG00000042345	si:dkeyp-55f12.3	0.652172675077139	3.58440227355904e-05
ENSDARG00000042401	derl2	0.551548289166797	3.64382089275279e-05
ENSDARG00000042458	rfc4	0.397597735670792	0.00402456028406905
ENSDARG00000042520	UTP14C	0.535291278193967	0.000681127991831959
ENSDARG00000042533	gstm.1	0.935720108131769	1.41382865786821e-10
ENSDARG00000042539	ywhaqa	0.440306612878294	0.000106400767073973
ENSDARG00000042548	tpd52l1	0.530472836424007	0.00779045735618915
ENSDARG00000042553	pex7	0.494120072841278	0.00717974935848005
ENSDARG00000042561	lpar2b	0.565252644148206	0.00116888717363126
ENSDARG00000042563	mis18bp1	0.441246095190458	0.0045188648472791
ENSDARG00000042571	rnaseh1	0.433878655061207	0.00369198928468381
ENSDARG00000042590	rbm19	0.546121807115722	3.72989754558899e-05
ENSDARG00000042620	gstr	0.658701182684584	2.86778265600356e-09
ENSDARG00000042623	acbd3	0.49637348750536	0.000226461901749256
ENSDARG00000042630	hebp2	1.14837644525151	0.00337286835471862
ENSDARG00000042641	cyp51	0.435794398411266	0.00452864849921117
ENSDARG00000042659	thyn1	0.844508705814159	2.06204889106817e-06
ENSDARG00000042671	odr4	0.823586649694196	3.4458218642067e-06
ENSDARG00000042725	cebpb	0.753698766152097	0.000530771454016932
ENSDARG00000042727	exo5	0.91086541675326	2.5824510620706e-05
ENSDARG00000042732	tmem189	0.374042879831798	0.00619378312395226
ENSDARG00000042737	slc52a3	1.6994030015134	8.21167628321097e-07
ENSDARG00000042747	coasy	0.533138703508693	4.25512648614288e-05
ENSDARG00000042751	riok3	0.385808323142753	0.0016785646971889
ENSDARG00000042793	tpp1	0.355218888113261	0.00343334191491543
ENSDARG00000042799	atpaf1	0.639974215832521	1.48526455116837e-06
ENSDARG00000042807	slc16a4	0.678111515631653	1.28191449583201e-05
ENSDARG00000042821	agps	0.474240436506328	0.00133598172461211
ENSDARG00000042823	spcs2	0.671244851251591	5.76904635214885e-09
ENSDARG00000042826	egr2b	1.30930956996135	0.00146387951152816
ENSDARG00000042839	dph6	0.671759369246482	0.000393553543992896
ENSDARG00000042851	srp9	0.418353329292976	0.00396941813693411
ENSDARG00000042853	ivd	0.383442758473497	0.00444293940735411
ENSDARG00000042864	rpl7l1	0.673765691268156	7.41885295629821e-08
ENSDARG00000042874	phlda2	1.02652040610413	2.69919980583529e-07
ENSDARG00000042881	nthl1	0.515745807692701	0.00947984439257362
ENSDARG00000042900	gtpbp1l	0.493350777897653	0.00499324884804509
ENSDARG00000042905	rpl10a	0.299315239012955	0.00827323493524215
ENSDARG00000042927	mapre1a	0.818563007855919	1.26548246007227e-07
ENSDARG00000042933	bloc1s6	0.434508165627317	0.00801718305023135
ENSDARG00000042936	fam228a	1.04139213895972	0.00297623055172471
ENSDARG00000043004	si:dkeyp-117h8.4	0.574243971355493	1.64677345802771e-05
ENSDARG00000043011	chst14	0.496070775881309	0.00516630690587099
ENSDARG00000043105	qtrt1	0.575620522706558	0.00476846939410417
ENSDARG00000043128	cldne	0.706522586101432	8.85943033260128e-09
ENSDARG00000043133	cldnf	0.77582427283049	1.1460640024118e-06
ENSDARG00000043134	cux1b	0.656746029751369	3.11079574601389e-07
ENSDARG00000043179	bag4	0.476240187865174	0.00035624000334871
ENSDARG00000043180	gpd1b	0.505105113624661	3.24127239469607e-06
ENSDARG00000043182	hhla2a.1	0.354430730095075	0.00750716360929228
ENSDARG00000043198	si:rp71-1i20.2	2.69862836448541	3.98752874905628e-18
ENSDARG00000043209	nsun5	0.574223366923413	0.000462769722910968
ENSDARG00000043213	adam17a	0.366793055097846	0.00294206886579415
ENSDARG00000043242	si:dkey-222f2.1	0.43962946012348	0.000998770291146532
ENSDARG00000043247	gtf3c3	0.364916443371682	0.00827002046057439
ENSDARG00000043260	xylb	1.06022699793138	3.57604718990366e-06
ENSDARG00000043275	mgmt	0.679463995700878	0.00143954861504922
ENSDARG00000043279	aqp12	1.16020465756043	1.67886291090542e-07
ENSDARG00000043301	gtf3c6	0.87584915307684	8.24710412521324e-06
ENSDARG00000043304	nop2	0.602684581227788	5.75695626871138e-06
ENSDARG00000043307	srd5a3	1.00826885474688	0.000592146284285174
ENSDARG00000043309	obscna	0.626785556347803	0.000526930723974585
ENSDARG00000043322	gsx2	1.24953401629201	4.11650495794152e-07
ENSDARG00000043339	abraxas1	0.754308531349453	3.59295490741008e-05
ENSDARG00000043395	crip3	0.503657071891667	0.000807386314366987
ENSDARG00000043443	kcnj13	1.13891168410559	1.63863371934051e-08
ENSDARG00000043453	rps5	0.592366827856553	5.71541202546945e-06
ENSDARG00000043467	ndufb11	1.00854165392078	0.000336677269019766
ENSDARG00000043484	ube2d2	0.464887391335425	5.80592876749057e-05
ENSDARG00000043497	scrn2	1.01935350047445	0.00117145056183217
ENSDARG00000043509	rpl11	0.373513604701833	0.000535922694217515
ENSDARG00000043511	prdx6	0.470742530728595	0.00022298134219972
ENSDARG00000043518	si:dkey-239i20.2	1.20606924091963	0.000720156515492541
ENSDARG00000043542	zpr1	0.49956452326623	0.00140523963039287
ENSDARG00000043554	mrpl40	0.367224970408725	0.00989093495704658
ENSDARG00000043559	gle1	0.554091552767492	0.000135790316457138
ENSDARG00000043561	psmc1b	0.933589752870256	1.14105829017083e-14
ENSDARG00000043608	eif4ebp1	0.665867878732508	7.73380766747018e-08
ENSDARG00000043624	slc66a1	1.19897254874265	2.21348840130543e-14
ENSDARG00000043631	bcas2	0.338505880988822	0.00430648295639951
ENSDARG00000043663	faub	0.550257100344696	0.00288163962453494
ENSDARG00000043665	glrx5	0.676214616980427	5.86482146422655e-07
ENSDARG00000043666	abt1	0.794513039783292	3.72081964758187e-07
ENSDARG00000043687	si:ch211-59d15.9	0.842788959588637	0.00135888503442329
ENSDARG00000043719	c3a.6	1.29866955726532	5.85558561003969e-24
ENSDARG00000043732	cops4	0.507001388578583	6.86080337393044e-06
ENSDARG00000043781	psmb10	1.54449292665061	4.62348417543828e-05
ENSDARG00000043816	st6galnac1.2	2.38330617472832	2.86247123326427e-10
ENSDARG00000043818	CASKIN2	0.804080592124373	0.00244148965590866
ENSDARG00000043857	ufm1	0.550404501416042	7.10726991204759e-06
ENSDARG00000043865	timm9	0.534468451066796	0.000120203182067549
ENSDARG00000043877	mmachc	1.0475671644895	0.000374842901550417
ENSDARG00000043884	nup43	0.748629553362014	1.41625241583263e-06
ENSDARG00000043898	timm10b	0.633361574668699	9.43878481455316e-05
ENSDARG00000043905	rnf14	0.486102067014112	0.000307562557302717
ENSDARG00000043928	gpn1	0.441210287392683	0.00150561096453292
ENSDARG00000043960	rpf2	0.916987681109828	2.72023724942707e-11
ENSDARG00000044016	myo6a	0.554172706845007	1.23286719136818e-06
ENSDARG00000044102	znf593	0.871874827502175	1.04044016817369e-07
ENSDARG00000044125	txn	0.604413014588945	1.0686379556939e-05
ENSDARG00000044132	ogna	0.702753382282077	1.62233916728632e-06
ENSDARG00000044135	cenpp	0.468790426273402	0.00125891575359675
ENSDARG00000044143	nol8	0.674453963929468	1.3208980649203e-06
ENSDARG00000044261	si:ch211-243g18.2	0.319848506595907	0.0071151127876788
ENSDARG00000044265	cdc37l1	0.71699251290993	0.000117624582816968
ENSDARG00000044282	smc5	0.411892549872888	0.000734128512299609
ENSDARG00000044325	zgc:193690	0.983656691316025	2.74878458274071e-05
ENSDARG00000044332	zranb2	0.408692910103383	0.000948561001692982
ENSDARG00000044365	angptl3	0.910980926473615	1.46004414551874e-07
ENSDARG00000044373	atg4c	0.373089719705955	0.00745472840086529
ENSDARG00000044402	nop16	0.899349526286123	2.59308784171565e-10
ENSDARG00000044405	ttc4	0.76575701777285	3.35575923664906e-06
ENSDARG00000044420	dnajc19	0.434647116722984	0.00150840543064572
ENSDARG00000044488	pak1ip1	0.510009806414994	0.000484663594093959
ENSDARG00000044544	zgc:110782	0.767000918285711	0.00294398768862
ENSDARG00000044584	tex261	0.487066154084258	0.000302924409154022
ENSDARG00000044588	emp2	0.438030276866958	0.000559004182468217
ENSDARG00000044685	nr0b2a	1.39380701822833	6.64418075216028e-25
ENSDARG00000044692	eri1	0.839056927121588	4.1569865181416e-08
ENSDARG00000044695	ccdc80l2	0.481067857816132	0.000271957380826722
ENSDARG00000044751	ddt	0.652026340690744	8.60374506055305e-07
ENSDARG00000044753	idh3b	0.319728845579964	0.00895307491453369
ENSDARG00000044760	gnaia	1.7907653033081	8.32279179306837e-51
ENSDARG00000044767	tspan10	3.22943796265343	1.88105386154884e-11
ENSDARG00000044769	kctd13	0.894785728478569	9.36911254767845e-08
ENSDARG00000044774	pou5f3	1.44252272032957	1.24045625070958e-08
ENSDARG00000044797	cd8a	7.35130870470627	1.18437625343558e-07
ENSDARG00000044815	serinc4	0.891142194888037	0.000363267269891282
ENSDARG00000044914	suclg2	0.572713640338122	5.65500162976976e-07
ENSDARG00000045003	plvapb	0.665701673649145	4.18717247631424e-05
ENSDARG00000045017	pdrg1	0.498730885643635	0.00180289975019614
ENSDARG00000045027	rab9a	0.873680212746109	3.02467544714386e-06
ENSDARG00000045064	ablim1b	0.57388933824044	0.00183293689973469
ENSDARG00000045074	arl4d	1.12485737689095	1.41222528093713e-08
ENSDARG00000045075	tmem106a	1.59897592602654	3.26740522160705e-23
ENSDARG00000045129	fkbp10b	0.586286964927063	2.39840686482216e-06
ENSDARG00000045140	lcmt1	0.473589023404088	0.00123912622882291
ENSDARG00000045142	hbae5	2.33656882405145	2.07302403372383e-23
ENSDARG00000045144	zgc:163057	1.60726160895827	5.08840315428896e-10
ENSDARG00000045150	csnk1e	1.13451804108372	3.87495574492257e-11
ENSDARG00000045155	phf5a	2.56932935311872	1.09083136941327e-88
ENSDARG00000045159	zdhhc4	0.639134547832854	0.000267861923779621
ENSDARG00000045167	dlgap5	0.523551589944097	0.00172787909624434
ENSDARG00000045219	dkk1b	1.35533157578006	1.04467056492841e-07
ENSDARG00000045254	zmp:0000000624	1.07670321912938	2.43242622813663e-14
ENSDARG00000045257	decr2	0.500739051857887	0.00341858708640684
ENSDARG00000045296	cops9	0.627634916471268	1.02388164884889e-05
ENSDARG00000045297	phb2a	0.719683111282018	6.62717165157789e-09
ENSDARG00000045302	smpx	0.541605008532289	0.00462280385703999
ENSDARG00000045351	ccdc58	0.464661758656251	0.00436456795870301
ENSDARG00000045359	elocb	0.52548155031505	2.39772367008563e-05
ENSDARG00000045364	trappc3	0.999686049355977	7.37553214072034e-14
ENSDARG00000045367	tuba1b	0.530810316868021	8.41665398052094e-05
ENSDARG00000045372	ngdn	0.558747708918195	7.63181496867421e-05
ENSDARG00000045428	mcee	0.512967815251353	0.00100293561317812
ENSDARG00000045437	slc35b3	0.976244526088832	8.43318012214821e-10
ENSDARG00000045453	f13a1a.1	3.60650121538822	2.12875333002222e-06
ENSDARG00000045484	dcp1b	0.421225764833577	0.000672112582959124
ENSDARG00000045485	rassf8b	0.502542776398874	0.00390414028518475
ENSDARG00000045487	rps16	0.345614135321226	0.00271962151847937
ENSDARG00000045515	kin	0.487359250353117	0.00101317905723801
ENSDARG00000045516	itih2	0.639906002131739	9.4982141674125e-07
ENSDARG00000045517	itih5	0.815329693452482	6.3144508669107e-06
ENSDARG00000045522	acot15	1.13289234642521	1.08140840397601e-07
ENSDARG00000045543	atp6v1f	0.324411398585536	0.00956111282530639
ENSDARG00000045562	pus1	0.935841407496795	3.22663260854045e-06
ENSDARG00000045565	noc4l	0.606680236554393	4.18547743525813e-07
ENSDARG00000045567	phpt1	0.460208486497038	0.000731177984323193
ENSDARG00000045574	lrmp	0.936782880223487	0.00201172952424599
ENSDARG00000045598	akr1b1.2	0.903062008273377	0.000698050751107815
ENSDARG00000045611	nfybb	0.893283259091259	2.66682560781464e-08
ENSDARG00000045620	nansa	0.453854753554387	0.000628190108037996
ENSDARG00000045692	pphln1	0.457397074308728	0.000864277307691593
ENSDARG00000045695	myca	0.527234408665962	3.96732986349762e-05
ENSDARG00000045706	tspan9b	0.481324850237749	0.00637574888940871
ENSDARG00000045733	ciapin1	0.688845543673049	4.74068999596271e-08
ENSDARG00000045776	cnbpa	0.514023801665743	1.04428371804938e-05
ENSDARG00000045785	C25H12orf29	0.567900729724934	0.00231602644329238
ENSDARG00000045790	C4H12orf66	0.632690650606502	0.000156251567940072
ENSDARG00000045797	C25H12orf73	1.37532178128734	2.22179633429025e-15
ENSDARG00000045824	zgc:101783	0.403380112680254	0.00442670068269019
ENSDARG00000045843	apex1	0.3895329439044	0.00337840406819156
ENSDARG00000045846	osgep	0.603277353210837	2.64853205771993e-05
ENSDARG00000045857	cebpz	0.766680127191026	4.81499999414147e-08
ENSDARG00000045877	ube2nb	0.460539393004823	0.000446762740186442
ENSDARG00000045913	mrps10	0.611869838035417	1.38979052724847e-05
ENSDARG00000045928	psma4	0.940911410312208	3.28723616107635e-13
ENSDARG00000045968	spg11	0.916559995211582	8.10184999465317e-09
ENSDARG00000046002	necap2	0.447539610579188	0.000509248963068663
ENSDARG00000046006	med20	0.457911665776089	0.00685099074437553
ENSDARG00000046013	rasl11a	0.475102786684976	0.00080270562149749
ENSDARG00000046148	tnfaip8l2b	0.501728785176145	0.00412851619894656
ENSDARG00000046157	RPS17	0.432312964128189	0.00142494026622709
ENSDARG00000051731	faap24	0.63442802184586	0.00565537006496654
ENSDARG00000051746	ada2a	0.482882840150132	0.00143954861504922
ENSDARG00000051816	aass	0.537203590319397	7.87385943825931e-05
ENSDARG00000051851	ctu2	0.646969798015933	1.31878063363686e-05
ENSDARG00000051852	kcnc1a	0.543440271297376	0.00848836460566503
ENSDARG00000051853	galns	0.770467000682939	3.63856475966542e-07
ENSDARG00000051857	tes	0.578147808785028	2.33709493073672e-06
ENSDARG00000051858	ccdc33	2.5311039463902	0.000960476091833116
ENSDARG00000051889	dhodh	0.736543297437735	7.32862701835159e-07
ENSDARG00000051892	kcng4b	2.21684179646307	2.44945068911486e-08
ENSDARG00000051902	prmt7	0.645479704552362	5.83041078442012e-05
ENSDARG00000051912	hpxb	5.28467789943082	1.93953505539419e-21
ENSDARG00000051923	ccnb1	0.393081497686639	0.00353663452189953
ENSDARG00000051925	cyb5r2	0.841613111942763	0.00459763660242337
ENSDARG00000051939	pcxb	1.06457426944822	9.44516345209516e-18
ENSDARG00000051956	isca1	0.686162090348389	1.39664548394759e-05
ENSDARG00000051957	selenom	1.11213725165714	2.57827278299188e-17
ENSDARG00000051970	smu1b	0.870248921395885	9.47291115943519e-09
ENSDARG00000052030	akr1a1b	1.95303038944808	8.3061679315457e-56
ENSDARG00000052074	si:ch211-122f10.4	0.739065252364769	2.89237295888469e-07
ENSDARG00000052103	dtymk	0.730103886211116	6.75506099826748e-07
ENSDARG00000052124	accs	0.770071257525447	2.86005711559268e-08
ENSDARG00000052129	boka	0.582869641043228	0.000351504417447014
ENSDARG00000052148	ptgs1	0.525234866674273	0.000755933444918644
ENSDARG00000052190	fdx2	0.747841223306126	5.36075937262528e-05
ENSDARG00000052192	s1pr5b	1.35492230746063	0.00551609781847555
ENSDARG00000052215	btr02	0.567111296577225	0.00137032737530079
ENSDARG00000052288	zmp:0000000634	1.44716115027356	4.89585752934918e-05
ENSDARG00000052344	tbl3	0.645028303384701	2.96589273444696e-05
ENSDARG00000052371	higd2a	0.920869729940839	3.23298886792295e-11
ENSDARG00000052375	zgc:66455	1.97172377680624	3.61070136340096e-06
ENSDARG00000052377	psmd12	0.533505270150693	8.08800786919993e-07
ENSDARG00000052437	mia	1.46869711944776	3.27590604535008e-17
ENSDARG00000052438	actr2a	0.423065158388123	0.000199575614323319
ENSDARG00000052471	taf1a	0.739603966185186	9.91407732347222e-06
ENSDARG00000052480	pdcd11	0.512794781871776	3.36587761747946e-06
ENSDARG00000052518	stx4	0.527403387385699	9.17258598250141e-05
ENSDARG00000052522	snx11	0.474648212176091	0.000703799987259867
ENSDARG00000052594	nkiras2	0.361571088294804	0.00659625787986015
ENSDARG00000052610	olig4	1.25596153122124	5.73345818087873e-06
ENSDARG00000052638	fam210b	0.609514041577338	1.01537507314485e-05
ENSDARG00000052680	si:dkey-182g1.2	0.797472522231958	2.46473090477798e-05
ENSDARG00000052701	smpd2b	0.490261610381411	0.00341670061680056
ENSDARG00000052702	capn1a	0.470939129671323	6.91245985426949e-05
ENSDARG00000052728	sltm	0.527996025047532	2.95480774367596e-06
ENSDARG00000052741	card11	0.635354851068475	0.00376311891308425
ENSDARG00000052746	grinab	0.620585419401869	1.63956798909505e-06
ENSDARG00000052816	shmt1	0.609399821020901	7.7070788992881e-07
ENSDARG00000052827	top3a	0.577213682756022	1.52218984292828e-05
ENSDARG00000052840	ndufs4	0.52877336189721	8.98492609105473e-06
ENSDARG00000052928	arf6b	0.368083961715657	0.00434926586881009
ENSDARG00000052966	nmt1a	0.327117835244378	0.00456599917135513
ENSDARG00000053021	grsf1	0.530928578579206	6.82102856607723e-05
ENSDARG00000053047	eif2s2	0.429694282858143	0.00329988068641649
ENSDARG00000053082	thada	0.819820372443036	1.51370293056288e-07
ENSDARG00000053133	b3gnt7l	0.56351450212022	0.000359617220535703
ENSDARG00000053217	cox7a2a	0.490131002211674	7.16002540505443e-06
ENSDARG00000053293	ftr14	1.08773059877504	2.76400716452504e-07
ENSDARG00000053318	lrrc6	0.948284629464201	7.03544552215163e-06
ENSDARG00000053365	rpl31	0.523160171417809	0.00135821362763443
ENSDARG00000053370	eif3jb	0.463499592317962	0.00146457148534522
ENSDARG00000053395	cdkn2aipnl	0.655272843744852	5.54805844334841e-08
ENSDARG00000053404	PPP2CA	0.416592545999904	0.000431503882513819
ENSDARG00000053405	sord	0.870113924880974	8.6527917769309e-10
ENSDARG00000053446	sub1a	0.540049617064845	1.88542553285237e-05
ENSDARG00000053452	pop5	0.750739235074471	1.15011263928239e-06
ENSDARG00000053457	rpl23	0.366499452709639	0.000936304903985832
ENSDARG00000053466	timmdc1	0.406377240052124	0.00412797374364293
ENSDARG00000053485	aldh6a1	0.363560283096171	0.00339953468568399
ENSDARG00000053496	gemin8	0.750967290430984	1.4873939331642e-06
ENSDARG00000053558	rtkn2a	0.824313622531503	1.99677826817878e-09
ENSDARG00000053569	sox3	0.516559207465529	0.000106264951222378
ENSDARG00000053619	sra1	0.629558747039015	7.31451122420297e-06
ENSDARG00000053716	zgc:153990	0.346183674800407	0.00800546868912563
ENSDARG00000053744	dcdc2b	0.787100877675898	0.000455883888071815
ENSDARG00000053800	si:ch211-276c2.4	0.363695292345432	0.00603820517376959
ENSDARG00000053805	trub1	1.03109774338735	3.95138195055839e-12
ENSDARG00000053831	vtnb	0.644151635153719	3.4687797439112e-07
ENSDARG00000053835	plekhh1	0.385684311840315	0.00943380307182503
ENSDARG00000053854	uts2a	4.67741294864798	0.00554697242587595
ENSDARG00000053857	ccdc187	0.455028152451215	0.00252693774459261
ENSDARG00000053878	inpp5l	0.527182996976289	0.000307562557302717
ENSDARG00000053896	slc30a1b	1.10063200848953	1.08799994442721e-06
ENSDARG00000053912	fbl	0.521235960488647	0.000119624857633721
ENSDARG00000053934	hdhd3	0.725634047325484	0.00624611123309048
ENSDARG00000053950	lin37	0.589594314922847	1.11865825887631e-05
ENSDARG00000053973	fetub	0.487250969864253	4.53648694317108e-05
ENSDARG00000053990	hmgb2b	0.387528544972949	0.00579251048952457
ENSDARG00000053992	sfi1	0.485959168722776	0.00024902091073156
ENSDARG00000054023	ttll6	0.827685992526138	1.15011263928239e-06
ENSDARG00000054063	arpc4	0.372116861980169	0.00135123636260672
ENSDARG00000054096	rbm41	0.65790165811867	0.0013374935948926
ENSDARG00000054103	ripply1	0.693443914482791	0.00320320096578248
ENSDARG00000054122	tmem30b	0.407535301690721	0.00222306812122918
ENSDARG00000054154	bms1	0.400069216595552	0.00758672326471283
ENSDARG00000054164	mrps17	0.833640455617895	9.70591124586735e-10
ENSDARG00000054172	pgrmc1	0.554566471885159	8.18012665122609e-06
ENSDARG00000054196	slc38a8b	1.33130879116164	6.66015210252822e-08
ENSDARG00000054202	hbl4	2.78066699857333	4.0229266171469e-27
ENSDARG00000054218	si:ch73-269m23.5	0.854401508429164	0.0023471915531894
ENSDARG00000054224	ipo11	0.400237313254849	0.0032717607102057
ENSDARG00000054255	tctex1d2	0.748875356445011	0.000526814614744561
ENSDARG00000054259	nat10	0.571842982901139	2.67062764504122e-06
ENSDARG00000054264	cog4	0.415985456927133	0.00335936502386327
ENSDARG00000054292	C2H14orf119	0.434829465995116	0.00627402758928822
ENSDARG00000054300	dhrs1	1.0848227648191	1.22151725787177e-08
ENSDARG00000054301	kti12	0.736733123046405	8.62150144272545e-05
ENSDARG00000054304	homeza	1.01512182424819	3.05411019277965e-12
ENSDARG00000054337	ap1g2	0.532591818131888	6.35142368167018e-05
ENSDARG00000054362	ccdc47	0.425741241125323	0.00411589790038145
ENSDARG00000054433	yipf6	0.387503191655834	0.00611962476597255
ENSDARG00000054446	ccdc43	0.396147005398817	0.00964455015894745
ENSDARG00000054530	rars1	0.429473912085214	0.00181144072073144
ENSDARG00000054534	ACOT12	0.937522713732156	0.00155673822137317
ENSDARG00000054540	imp4	0.619257162583281	7.17450190603237e-07
ENSDARG00000054562	her15.1	0.783625015335677	1.07995223190872e-07
ENSDARG00000054606	mrpl1	0.529672500838119	0.00102596588430365
ENSDARG00000054649	rac1l	3.29798911273776	0.00551255517072001
ENSDARG00000054666	pgpep1	0.53686834392038	3.46547969715766e-05
ENSDARG00000054696	psmb4	0.665605605648387	5.72834470252978e-09
ENSDARG00000054746	uggt1	0.597727021233347	3.41576341576257e-05
ENSDARG00000054789	lysmd1	0.658643271388507	4.6214228321904e-06
ENSDARG00000054807	sec13	0.434561148089784	0.000559657834955926
ENSDARG00000054833	nucb1	0.552211432862649	1.49082051409659e-06
ENSDARG00000054842	hsd17b14	0.531723613062395	0.00024851572492186
ENSDARG00000054846	CU657980.1	2.83062158737246	1.24227185487599e-06
ENSDARG00000054849	bcat2	0.648630933857677	2.45969707535221e-09
ENSDARG00000054907	cox7a2l	0.401029901604192	0.00306885471464636
ENSDARG00000054950	eef2kmt	0.65273645935488	0.00102700338391838
ENSDARG00000054963	alg1	0.755231618875212	5.73246693381463e-06
ENSDARG00000054980	ebna1bp2	0.779233840601608	5.18007801597689e-08
ENSDARG00000055027	pomt2	0.564770765335633	7.50443273415984e-05
ENSDARG00000055043	depdc7a	0.684617092673362	0.00142086544837057
ENSDARG00000055064	prdx5	0.542820144884758	5.62890613889032e-06
ENSDARG00000055076	nxf1	0.331107647503589	0.00466029257690326
ENSDARG00000055080	rbm4.2	0.588789596606939	1.33298144208172e-06
ENSDARG00000055120	ctsba	0.701184522164497	9.38564723006149e-05
ENSDARG00000055159	cyp27a1.4	1.70003441866378	5.36087715678055e-07
ENSDARG00000055225	dock8	0.499808327821992	6.89483472570787e-05
ENSDARG00000055252	snap23.2	0.668033070584926	0.00590545279183648
ENSDARG00000055360	llph	0.784277569438321	1.30213161813893e-09
ENSDARG00000055389	si:dkey-67c22.2	0.879440442177832	4.35832768693226e-11
ENSDARG00000055426	rwdd2b	0.964949499947587	1.54161178663218e-09
ENSDARG00000055439	adamtsl7	0.532090391616046	0.00223576531103543
ENSDARG00000055445	slc22a15	0.55599009755122	0.000418891655784008
ENSDARG00000055472	nubp1	0.590701714838956	5.62890613889032e-06
ENSDARG00000055477	pelo	0.386559698880254	0.0028618433341337
ENSDARG00000055504	si:ch211-212k18.7	0.678556972011217	1.3021432575267e-05
ENSDARG00000055523	slc22a6l	0.486870074632379	0.000627117488407197
ENSDARG00000055524	rnf7	0.57911468921475	2.68825501466863e-07
ENSDARG00000055536	otub1a	0.393720157177322	0.001519025259529
ENSDARG00000055539	epdl2	3.52344693745414	1.1224036783134e-71
ENSDARG00000055639	ruvbl2	0.565003407929181	2.0517571562319e-06
ENSDARG00000055676	armt1	1.36964078997357	1.12322169931405e-13
ENSDARG00000055678	akap12b	2.23512768019547	6.83609533809707e-34
ENSDARG00000055708	timm8b	0.680001920830885	3.71486069860522e-06
ENSDARG00000055715	capn8	0.711747717848348	3.49284227113124e-09
ENSDARG00000055757	tmem9	0.572154006696584	0.000874036963728399
ENSDARG00000055760	srm	0.465280534050673	0.00153048413136011
ENSDARG00000055786	prss23	0.366643450393824	0.00562228165357521
ENSDARG00000055838	mettl16	1.27833523786776	4.55209729450431e-16
ENSDARG00000055889	zgc:153215	0.598975752246108	0.000807386314366987
ENSDARG00000055912	nipa2	0.544987251579336	3.79463199649015e-05
ENSDARG00000055945	asph	0.49277758326837	2.81451101524852e-05
ENSDARG00000055969	rfc3	0.59699910243344	5.47835971661354e-06
ENSDARG00000055970	zgc:136971	0.6566890809826	0.000172352601179187
ENSDARG00000055976	pecr	0.603936965772009	4.42226455798959e-05
ENSDARG00000055996	rps8a	0.357120530994199	0.000553859899844346
ENSDARG00000056007	cyb5d1	1.06708440151405	0.00229565607313655
ENSDARG00000056021	sostdc1b	1.77543699289791	0.0070650120766347
ENSDARG00000056029	cyp26c1	0.527461925940075	1.36555237576851e-05
ENSDARG00000056045	si:ch73-139e5.4	3.83553399824703	5.54926350201935e-21
ENSDARG00000056050	kctd17	1.74482053412781	6.64418075216028e-25
ENSDARG00000056059	rangap1b	0.574350468888932	0.000429497128277107
ENSDARG00000056127	polr2gl	0.357724964099275	0.0049596903085785
ENSDARG00000056150	rbms2b	0.477169199561043	0.000104771759199961
ENSDARG00000056160	hspd1	0.624183040651154	1.05365801487433e-05
ENSDARG00000056162	nr2c2ap	0.667774586620112	0.00151971197884378
ENSDARG00000056167	hspe1	0.641833523370813	2.787391940571e-08
ENSDARG00000056186	eif5a2	0.491540386974424	4.39251263323902e-05
ENSDARG00000056213	si:ch73-130a3.4	0.720331662562774	0.00140696028052614
ENSDARG00000056270	atpaf2	0.696478494139247	0.000120874413466076
ENSDARG00000056334	mlh3	1.50897783306973	6.38519359878595e-10
ENSDARG00000056338	szrd1	1.72249771053972	2.14652373885257e-36
ENSDARG00000056378	ifi30	0.888122211926919	1.81355763867629e-12
ENSDARG00000056387	rnf17	1.61088380122445	9.03122078507585e-08
ENSDARG00000056396	dusp22a	0.60101802951295	0.00276179350073751
ENSDARG00000056410	fdx1	0.569940248043358	0.000125635079736733
ENSDARG00000056438	her9	0.657210198699504	3.21014496438348e-06
ENSDARG00000056464	fitm1l	0.889411246115969	3.04332666525439e-08
ENSDARG00000056480	cpvl	0.599531161353123	3.38532177891306e-07
ENSDARG00000056504	frg1	0.744994567081512	9.50823010412828e-09
ENSDARG00000056532	serinc2	0.629576103830027	2.59378866276935e-08
ENSDARG00000056628	tmem170a	2.42579977786169	4.46989114230309e-33
ENSDARG00000056665	nsun2	0.581207909800385	2.2366695551393e-06
ENSDARG00000056672	abcb8	0.50142311538537	0.000487361341294901
ENSDARG00000056720	utp3	0.848103737923063	8.61595280564696e-10
ENSDARG00000056725	hmgb3a	0.449275763770076	0.000328823838249849
ENSDARG00000056803	ap1s1	0.560173360666563	4.76807275994143e-06
ENSDARG00000056829	zmp:0000000662	0.90370935598147	2.05820782636101e-09
ENSDARG00000056830	si:ch211-107m4.1	0.467333626442729	0.00604645078884207
ENSDARG00000056871	ap4m1	0.564668885665278	0.000765197365177955
ENSDARG00000056874	lygl1	1.18801981484338	2.75483061886925e-08
ENSDARG00000056886	tbccd1	0.449184335270299	0.00659587968335953
ENSDARG00000056903	mrpl13	0.336696125558936	0.00971377658499135
ENSDARG00000056913	pcolcea	0.612891751129136	4.91385010139894e-06
ENSDARG00000056914	emg1	0.87334206519171	1.02977016977501e-09
ENSDARG00000056917	si:rp71-45g20.4	2.54936795649257	0.00397326985639041
ENSDARG00000056984	rad9a	0.555447515936978	0.00163632961363293
ENSDARG00000057010	si:dkey-154b15.1	0.70869183170439	0.000305877365859105
ENSDARG00000057011	dpm1	0.969980869330592	4.13159387251669e-13
ENSDARG00000057075	lamtor3	0.538073654948603	0.000453733839720961
ENSDARG00000057089	ftsj1	0.588923825270966	0.00015065011734398
ENSDARG00000057099	papss1	0.359404737863068	0.00871287369548541
ENSDARG00000057100	zwilch	0.448224854005187	0.00457605551626616
ENSDARG00000057105	nle1	0.652439930088546	2.09710145121519e-05
ENSDARG00000057113	c6	0.413494273385442	0.00489233920187832
ENSDARG00000057114	hpf1	0.549984969830383	9.28131943217245e-05
ENSDARG00000057138	zgc:174164	0.738985445090614	4.54125144884039e-06
ENSDARG00000057184	C2H7orf25	0.808907900826309	4.96741510916776e-07
ENSDARG00000057210	has3	1.39711394490263	0.000428735833537117
ENSDARG00000057218	tbc1d15	1.11217485353811	2.3986617258789e-09
ENSDARG00000057234	chtopa	0.570865515285308	3.24652873104238e-07
ENSDARG00000057245	im:7138535	1.08329784871134	2.86668780970477e-11
ENSDARG00000057249	zmynd11	0.38411981716406	0.00407326843546633
ENSDARG00000057253	pimr141	2.17140073399555	3.78852771818469e-14
ENSDARG00000057263	zgc:173729	4.39494624143876	0.00177448070522725
ENSDARG00000057273	alox5a	0.754928028666338	0.000787878983451538
ENSDARG00000057286	swap70b	0.847037691273382	2.16324888462681e-07
ENSDARG00000057287	slc25a16	0.517936995901591	0.000160921192293751
ENSDARG00000057299	pbdc1	0.670738344310507	3.32608633886737e-07
ENSDARG00000057303	galnt7	0.326957624158147	0.0090121927119268
ENSDARG00000057321	tut1	0.620742233717057	3.55893159977036e-05
ENSDARG00000057414	phb	0.492144188352246	0.00010621104114346
ENSDARG00000057435	amacr	0.841796240642617	0.00468265990523649
ENSDARG00000057437	apodb	0.6950298272178	9.38564723006149e-05
ENSDARG00000057465	gfpt1	0.516636478286017	0.000622124651465936
ENSDARG00000057484	srsf2a	0.334676322045382	0.00892841632491268
ENSDARG00000057529	itpa	0.428335811170242	0.00597476063042201
ENSDARG00000057556	rpl17	0.346190036725002	0.00970757622750245
ENSDARG00000057562	polr3c	0.767579371640221	2.06842083994378e-06
ENSDARG00000057577	mbtps2	0.499209207599281	0.000228722224326238
ENSDARG00000057624	cops5	0.386812174834924	0.00233841442228165
ENSDARG00000057633	cxcr4a	0.673192663258843	3.31396725876929e-05
ENSDARG00000057635	wdr34	0.66761369847223	0.00722144283574841
ENSDARG00000057648	dnttip2	0.668292741565572	9.85142566428797e-08
ENSDARG00000057660	dhx57	0.400339552195489	0.00775552166953338
ENSDARG00000057672	plpp5	0.470272705105582	0.00025731303131539
ENSDARG00000057738	hells	0.396105802682589	0.00550751585857786
ENSDARG00000057853	atp6v0ca	0.620802675388488	4.1874363727478e-09
ENSDARG00000057855	mrps31	0.747846983802264	2.79263541997142e-08
ENSDARG00000057859	hoxd10a	0.443601833884659	0.00579314813908764
ENSDARG00000057882	arpc3	0.383441796008823	0.00396938267804765
ENSDARG00000057884	zgc:114174	1.12145372995317	4.34293669883029e-05
ENSDARG00000057890	si:dkey-33c12.4	1.04469019605396	4.97926507808319e-14
ENSDARG00000057910	mrps34	0.539807453504728	3.44059878926644e-05
ENSDARG00000057929	naf1	0.907843002729677	1.46546972616571e-07
ENSDARG00000057973	dph1	0.690193047191145	0.000150525088274183
ENSDARG00000057974	parp12b	0.972724315291392	4.71091387280596e-08
ENSDARG00000057983	svopl	0.392820185456126	0.00570647799814773
ENSDARG00000058004	six2a	0.620036721949025	0.00724336748992772
ENSDARG00000058022	ormdl2	0.474115154367189	0.000697494643912242
ENSDARG00000058030	hspa14	0.83556026880726	1.50110767356811e-11
ENSDARG00000058032	tpk2	0.672460825441515	9.75417629870351e-05
ENSDARG00000058053	serping1	0.566313045983558	0.00340552496112172
ENSDARG00000058062	magt1	0.469645529290331	3.21899515684531e-05
ENSDARG00000058076	snf8	0.819880579793801	1.59914644781778e-08
ENSDARG00000058079	txndc17	0.594150519976549	5.89607739935745e-06
ENSDARG00000058105	rpl36a	0.377328460709583	0.000396611105178907
ENSDARG00000058160	tnfaip2b	1.3532404810961	1.88105386154884e-11
ENSDARG00000058179	ackr3b	0.979719116038213	1.07951182404683e-13
ENSDARG00000058180	exoc3l4	0.996798325944265	8.01060278050725e-05
ENSDARG00000058206	si:ch211-153b23.5	0.871020972868939	4.91230537202816e-06
ENSDARG00000058212	ndnl2	0.37003734751768	0.00842756607412887
ENSDARG00000058218	fam151a	1.30159150363438	0.00269052982266668
ENSDARG00000058220	tada3l	0.675604380025928	2.50148584124621e-06
ENSDARG00000058226	ak3	0.86873352701322	1.24045475940505e-08
ENSDARG00000058229	acot11a	1.03264326000185	2.46710280114702e-09
ENSDARG00000058260	cip2a	0.468770820155564	0.000347943061272611
ENSDARG00000058267	glmna	0.691001142456557	1.20344189712891e-07
ENSDARG00000058297	timm13	0.59991242078669	9.12403966979025e-07
ENSDARG00000058306	prpf18	0.604822142786415	5.79794013240629e-06
ENSDARG00000058328	lsm7	0.851053653369378	5.79537454170116e-12
ENSDARG00000058342	grhl2a	0.49036869025032	0.00324631306264054
ENSDARG00000058352	acot9.1	0.892952551467681	2.74907432356202e-09
ENSDARG00000058366	si:dkey-222f8.3	0.716843981389377	4.71511450353108e-06
ENSDARG00000058381	zgc:171775	0.851837583197708	1.21651751274452e-07
ENSDARG00000058394	tagln3b	1.2789224995837	1.90709925002815e-22
ENSDARG00000058444	snx6	0.705207769596332	0.000292878976780366
ENSDARG00000058454	dynll1	0.573986898173681	7.38244176267139e-07
ENSDARG00000058463	ndufab1a	0.476722872548722	0.000221146734251697
ENSDARG00000058479	zgc:110425	1.22181898481106	0.00136410243701101
ENSDARG00000058522	shq1	0.884104714206206	5.57278125621207e-06
ENSDARG00000058538	alcamb	0.840909404642345	1.01045981520655e-12
ENSDARG00000058560	adrm1	0.595833140675593	5.26706776632082e-06
ENSDARG00000058578	ccdc106b	1.18493574240705	3.43637945394606e-05
ENSDARG00000058597	nt5c3a	0.37906972604329	0.0015921664002906
ENSDARG00000058605	vsig10	1.01213276427864	4.09982083664589e-10
ENSDARG00000058666	dennd2da	0.732393503855789	5.95204443014774e-07
ENSDARG00000058679	zgc:114104	1.37228122007824	1.1868414940059e-09
ENSDARG00000058690	cgnb	0.621795848773822	4.5184164236751e-06
ENSDARG00000058719	si:dkey-119f1.1	0.614503092080545	3.63117177765036e-06
ENSDARG00000058725	rfesd	1.64248234208226	1.49336911466345e-09
ENSDARG00000058753	si:ch73-213k20.5	1.13860718493348	0.00287220706869609
ENSDARG00000058780	slc9a2	1.4395735610713	6.40197062444604e-15
ENSDARG00000058806	naxe	0.746743664247212	1.25058731864352e-07
ENSDARG00000058824	mrpl4	0.575860087634895	5.29758131574045e-06
ENSDARG00000058873	ptpdc1b	3.53484574467414	1.3193916345922e-81
ENSDARG00000058943	cdcp1a	0.765015459006721	0.000626314391440057
ENSDARG00000058966	zgc:112332	1.49731215124568	1.60469613475617e-11
ENSDARG00000058968	haus1	0.43824007854524	0.00595511725834047
ENSDARG00000058978	zgc:113423	0.852104448571804	6.91717794734384e-06
ENSDARG00000058984	rad23ab	0.868158297302761	3.35596598002505e-07
ENSDARG00000059028	srrd	0.815939028666926	0.00142903762467339
ENSDARG00000059039	FO904903.1	8.67143133615034	1.54020039343545e-11
ENSDARG00000059044	epm2a	1.37250047675124	0.00212867254634367
ENSDARG00000059046	psmd5	0.725699387548039	5.44296778373613e-08
ENSDARG00000059049	zgc:174904	1.81120120531824	4.8600933863962e-38
ENSDARG00000059053	slc13a4	0.445605959990968	0.00172517859314002
ENSDARG00000059056	ft1	1.01049957214661	0.00220128169494057
ENSDARG00000059060	lgalsla	0.81993084873361	8.95405387962561e-07
ENSDARG00000059075	nip7	0.955787188413814	5.09521779645501e-13
ENSDARG00000059123	plcd1a	0.367624501264154	0.00413815000649112
ENSDARG00000059175	cep19	1.11975166619876	2.86005711559268e-08
ENSDARG00000059177	tax1bp3	0.72197165800166	6.52350844277573e-08
ENSDARG00000059227	fabp1b.1	0.435468706874961	0.00010459197772345
ENSDARG00000059231	hephl1a	1.21173320177598	6.67003634325881e-15
ENSDARG00000059234	mrps27	0.594753430726381	8.6224365860435e-07
ENSDARG00000059304	chchd2	0.554047592391623	2.550822534013e-05
ENSDARG00000059308	golt1bb	0.523090186499648	0.000212169165637134
ENSDARG00000059354	glmp	0.415222768897063	0.00810028417185952
ENSDARG00000059367	mfap2	0.335247779283522	0.00345186402833847
ENSDARG00000059613	nprl2	0.531443615005498	0.00612234611577089
ENSDARG00000059630	mlec	0.468413535626795	0.00347000391017354
ENSDARG00000059707		0.547058331454579	0.00278986778323212
ENSDARG00000059711	nol6	0.542381072972324	1.31154546578608e-05
ENSDARG00000059770	cpt1aa	0.599175355462214	1.06044030208735e-06
ENSDARG00000059804	retreg3	0.524451116844375	8.70735284139655e-05
ENSDARG00000059817	mtmr12	0.548776327128935	0.00171845226029177
ENSDARG00000059826	crtac1a	2.98208692123866	0.000922036406381915
ENSDARG00000059835	zfyve27	0.372738918679654	0.00674512198917859
ENSDARG00000059836	ddit3	0.502539328428777	0.00900972978802179
ENSDARG00000059853	manbal	0.35696438607166	0.00833062595081398
ENSDARG00000059857	blvra	0.897832539819271	2.76117481181284e-05
ENSDARG00000059870	clk2b	0.434707797075439	0.00408811414102783
ENSDARG00000059871	shrprbck1r	0.417305526040783	0.00105372993303221
ENSDARG00000059919	zgc:162613	0.80884232111538	1.44382392767683e-05
ENSDARG00000059931	hyal2a	0.761607131630223	0.00257160481716088
ENSDARG00000059982	poc5	0.622725539578312	8.79762280693346e-05
ENSDARG00000059993	trpm4a	0.485136597537806	0.00934392836204139
ENSDARG00000060005	mtrf1l	0.905099754293938	9.96898735884416e-05
ENSDARG00000060021	vcpkmt	0.58999172475528	5.63251070033736e-05
ENSDARG00000060027	nom1	0.514666658142144	0.00074622221519114
ENSDARG00000060036	aimp1a	0.579920767892871	0.000565452107019069
ENSDARG00000060068	fam98b	0.673395539980875	0.000583566000483752
ENSDARG00000060101	trappc12	0.629849120108092	8.34413133663174e-07
ENSDARG00000060109	aggf1	0.636389976566305	9.76344211054566e-06
ENSDARG00000060150	psmd11a	0.400661375737283	0.000655549821937137
ENSDARG00000060165	dnah7	1.78010371587183	2.36961792919637e-16
ENSDARG00000060197	atp2c1	0.527769486768597	0.000147711983032578
ENSDARG00000060199	mrpl18	0.620960500579747	0.000139658864894854
ENSDARG00000060308	urb1	0.464328220196546	0.00275463501059665
ENSDARG00000060320	dcaf5	0.437115039517356	0.00199412606759289
ENSDARG00000060338	trmt12	1.03087891672242	7.54606139203799e-05
ENSDARG00000060362	nadkb	0.463747659541403	0.000359911484804119
ENSDARG00000060380	coq6	0.400140653364455	0.00415845391163598
ENSDARG00000060383	mmaa	0.485940239045125	0.00452844983342253
ENSDARG00000060413	si:ch211-157b11.8	0.899655344949291	0.00140007040394735
ENSDARG00000060489	mrpl32	0.448049588200614	0.000768550368572775
ENSDARG00000060500	l2hgdh	0.539701903102231	0.0011367312925508
ENSDARG00000060501	dpcd	0.474146807900123	0.0087783389803219
ENSDARG00000060559	dis3	0.500143867743319	0.000818310883356048
ENSDARG00000060584	kank1b	1.89059963758498	0.00268818295919296
ENSDARG00000060748	tsfm	0.496269219110538	0.00583188460925395
ENSDARG00000060756	abhd6a	0.729651728809366	3.45172727152168e-10
ENSDARG00000060861	dars2	0.74999263808534	8.03582705443376e-06
ENSDARG00000060871	mctp1b	0.536588424590358	0.000827502013349336
ENSDARG00000060885	znf592	1.05802056618865	3.96038067385834e-10
ENSDARG00000060917	anln	0.426845389614668	0.000162226862250775
ENSDARG00000060951	polg	0.64092387411243	0.000132845510279127
ENSDARG00000060983	smyd4	0.552925308310798	0.000731177984323193
ENSDARG00000060987	C25H12orf4	0.576020852755931	5.11726712096342e-05
ENSDARG00000060992	rpusd2	0.625562181789749	0.00438431461021385
ENSDARG00000061061	dpagt1	0.426564095775212	0.00640200992392264
ENSDARG00000061091	gtpbp6	0.650029367716322	0.00178956737919115
ENSDARG00000061095	stk36	0.580291109911066	0.00105061809048257
ENSDARG00000061120	slc43a2b	0.745493986418444	3.31791449380518e-09
ENSDARG00000061145	gfod2	0.441345510752724	0.00505119675773346
ENSDARG00000061147	zfp64	0.953261572270543	1.7948740773557e-09
ENSDARG00000061168	dhx34	0.864247108703109	1.68792931068655e-08
ENSDARG00000061174	znf740b	0.777728859801347	1.35679908840488e-10
ENSDARG00000061177	mov10b.1	0.904529840946864	5.43674948274587e-05
ENSDARG00000061197	armc7	0.60828662843244	0.00152702064554665
ENSDARG00000061204	ddx20	0.731391983465738	3.68355486333864e-09
ENSDARG00000061213	rabep2	0.438902368854269	0.00446473083630585
ENSDARG00000061216	hexdc	0.78779031901795	0.00352246178503961
ENSDARG00000061228	pfdn4	0.554794409407262	2.60019060971783e-06
ENSDARG00000061259	sost	1.36990266780228	1.00853409857625e-18
ENSDARG00000061303	oca2	0.477790739679469	0.00813644595212789
ENSDARG00000061370	tsen34	0.779263759732641	0.00126770233609965
ENSDARG00000061385	haus3	0.641247525156429	0.00036678554264572
ENSDARG00000061391	grhl1	0.649854728118623	8.51547698431869e-05
ENSDARG00000061398	epb41l4b	0.778863573768197	4.87773118958141e-06
ENSDARG00000061400	csgalnact2	0.452140215952264	0.00244447775523089
ENSDARG00000061472	gba2	0.487384598646089	0.00123699950594896
ENSDARG00000061496	si:ch211-250e5.2	0.608088167530914	0.00561218641088737
ENSDARG00000061525	slka	0.43696287683207	0.000144439126383944
ENSDARG00000061553	pgap4	0.600934108847337	0.00016636269040252
ENSDARG00000061610	ufsp1	0.868976799268599	0.00784525723023928
ENSDARG00000061741	itpr3	0.643413808920672	1.58425560817175e-05
ENSDARG00000061789	gnl1	0.448437383078327	0.0063599854199281
ENSDARG00000061865	ddx10	0.723084516330441	3.95348903194303e-08
ENSDARG00000061889	ppcs	0.805274245626889	1.19859570721458e-05
ENSDARG00000061890	atp13a2	1.40403909098718	4.89559911195941e-16
ENSDARG00000061936	fbxo10	1.09192751306208	1.31584796376328e-05
ENSDARG00000061986	tbc1d2b	0.661897373138648	0.000123070593567743
ENSDARG00000061993	wdr74	0.591881823036265	0.00018631286222893
ENSDARG00000062016	vps51	0.55048069083079	0.000607502308311377
ENSDARG00000062083	dph7	0.547717133009413	0.000244090469577004
ENSDARG00000062178	ripor1	0.584358725357122	8.05066176032271e-05
ENSDARG00000062216	narfl	0.930591814109823	9.82746882183996e-15
ENSDARG00000062237	nfs1	0.636076942739548	4.01968607869476e-06
ENSDARG00000062262	ednrab	1.02323226261067	2.49293021791079e-06
ENSDARG00000062269	fan1	0.47430949548292	0.00396941813693411
ENSDARG00000062271	slc25a15b	0.636028565414727	0.00197849258575309
ENSDARG00000062272	afg3l2	0.341160583082271	0.00722395598734553
ENSDARG00000062297	soat1	0.70776674368362	0.000859341473343849
ENSDARG00000062304	pdpk1a	0.537413212494445	0.00326136185724653
ENSDARG00000062355	axdnd1	1.09032943470383	1.0905805714081e-06
ENSDARG00000062362	tpcn1	0.665128634178329	7.1868661077511e-06
ENSDARG00000062379	slc35a4	0.414850293950241	0.00191008832430756
ENSDARG00000062423	zgc:153901	1.62504830084404	3.14924344650267e-07
ENSDARG00000062427	clcn2a	2.89160096515156	4.20931215385978e-17
ENSDARG00000062465	pgap1	1.01297676247561	2.70259549062614e-06
ENSDARG00000062467	stra6l	1.52005084102726	0.00137943593509174
ENSDARG00000062558	rspry1	0.467011739905722	0.000117482806725263
ENSDARG00000062568	mrpl2	0.650188155121655	7.66371183418004e-07
ENSDARG00000062585	brat1	1.08850556665518	2.88450222106135e-14
ENSDARG00000062612	dhx37	0.529336081371208	0.00074622221519114
ENSDARG00000062664	oxnad1	0.592607049043412	8.29449553786537e-05
ENSDARG00000062749	ino80b	0.402249747703469	0.00777681666518055
ENSDARG00000062770	snx21	0.847144978787588	0.00185826887883709
ENSDARG00000062795	abcb7	0.490451019079078	5.93354630619912e-05
ENSDARG00000062817	crym	1.73383341661578	3.33242216598456e-25
ENSDARG00000062864	gk5	0.855062327986146	2.18927123525011e-13
ENSDARG00000062872	mrs2	0.85776174622029	1.77918869428374e-07
ENSDARG00000062880	cntn3a.1	1.02481844541233	4.22972088055006e-08
ENSDARG00000062915	polr3b	0.551459174712694	0.000301707763064935
ENSDARG00000062916	mrpl37	0.496369505634485	0.000423275244507546
ENSDARG00000062929	FAM83G	0.379915432713449	0.00291106277250023
ENSDARG00000062934	gpr12	2.71721599203045	0.00974399357414362
ENSDARG00000062943	taco1	2.60148608322595	1.97862254924054e-13
ENSDARG00000062948	wasf3b	1.05767452953955	3.84023976062821e-12
ENSDARG00000062983	fbxo18	0.431689017681886	0.0026886754638558
ENSDARG00000062987	tyw1	0.569055277063212	0.000135878625291989
ENSDARG00000063030	mesd	0.429605408816816	0.000905895291550989
ENSDARG00000063095	ctsf	0.390594550122721	0.000659074600637934
ENSDARG00000063100	psmd14	0.541517017384316	2.13511116402754e-06
ENSDARG00000063161	ppwd1	0.3682534142304	0.00756921654313638
ENSDARG00000063177	manf	0.491183914330438	0.00235742376067664
ENSDARG00000063187	agpat5	0.961268915682249	1.0659743910234e-15
ENSDARG00000063191	extl2	0.822691700128307	9.18245357295222e-06
ENSDARG00000063233	baz1a	0.361828612111229	0.00888909270486117
ENSDARG00000063242	ttc13	0.479837340645744	0.00305257033450968
ENSDARG00000063249	mrpl9	0.657703711489332	1.04892022563739e-05
ENSDARG00000063283	abi3b	0.579413122038001	0.000127783863331052
ENSDARG00000063295	myh9a	0.390597251408589	0.000700661673143191
ENSDARG00000063313	plbd1	1.9564821456194	5.08910059507619e-06
ENSDARG00000063333	nup210	0.410917965281839	0.000629967633710384
ENSDARG00000063344	fam162a	0.893934906222157	6.59910499996689e-11
ENSDARG00000063375	pter	1.18294096648664	3.61089210517811e-10
ENSDARG00000063412	cers1	0.506860188609538	0.00483111664836961
ENSDARG00000063419	DHX35	0.735512628938846	1.18827128253142e-07
ENSDARG00000063446	iba57	0.765372565209698	1.6289036708931e-07
ENSDARG00000063466	isy1	0.393249509522535	0.00358402879076088
ENSDARG00000063481	si:ch211-214j24.15	1.33734454958373	0.00567671565461051
ENSDARG00000063518	zgc:153913	0.691981153673168	2.22775692946146e-05
ENSDARG00000063559	pigx	1.04279341228864	4.72527292171127e-10
ENSDARG00000063577	klhl35	2.11854095206276	0.00132528338887478
ENSDARG00000063580	ppp1r9ala	1.27042419957538	3.05905791548813e-24
ENSDARG00000063596	bud23	0.698457024047575	9.19290471542423e-06
ENSDARG00000063624	gfm1	0.538654000911087	0.000665846711532519
ENSDARG00000063626	ddx21	0.411887842954556	0.00660697632047037
ENSDARG00000063627	bop1	0.579454994258722	4.8796971883061e-06
ENSDARG00000063636	galnt11	0.340454201235939	0.00861529051471057
ENSDARG00000063663	clp1	0.564609186356541	0.000563491910416143
ENSDARG00000063665	mat2al	0.559386063983567	0.00139113035711746
ENSDARG00000063686	atp23	0.890418513864794	9.53299712911784e-09
ENSDARG00000063690	nrm	0.495361110059631	0.00435047326398054
ENSDARG00000063731	rbm45	1.26151812046519	0.00869318959362799
ENSDARG00000063895	mt-nd1	0.683321739078757	3.76517089447798e-08
ENSDARG00000063899	mt-nd2	1.01939618698837	1.01036884464531e-18
ENSDARG00000063910	mt-atp8	0.527865914808691	0.0012364467431664
ENSDARG00000063911	mt-atp6	0.758369316291867	3.1968329913911e-08
ENSDARG00000063914	mt-nd3	0.729150770871647	1.29130119984394e-09
ENSDARG00000063917	mt-nd4	0.498942156124952	4.63321351129978e-05
ENSDARG00000067524	fut9b	0.794608606591582	2.11631884633474e-06
ENSDARG00000067596	fancb	0.868309821640415	3.30363048195472e-06
ENSDARG00000067639	prpf4	0.399168170034765	0.00338374025676723
ENSDARG00000067661	ftr80	2.25668416728182	0.00476791653028344
ENSDARG00000067673	snapc4	0.47248749623291	0.00203266201303697
ENSDARG00000067717	tomm7	0.523152415698072	1.63354231868778e-05
ENSDARG00000067838	riox1	0.523572282567455	9.07782275734195e-05
ENSDARG00000067918	elp5	0.720020173629612	1.15806003137769e-06
ENSDARG00000067975	atp5if1a	0.661285178722281	6.70800232850155e-05
ENSDARG00000067979	gtf3c5	0.495485573855901	0.00171158805169885
ENSDARG00000067981	STEEP1	0.621447014113284	1.73663516373259e-06
ENSDARG00000068011	si:ch211-230g14.3	1.30938413026144	4.80246350959102e-06
ENSDARG00000068030	si:cabz01007802.1	0.531192509640154	0.00219876081988738
ENSDARG00000068114	f11r.2	0.893706677625168	2.90058525457934e-07
ENSDARG00000068156	chchd7	0.702895666378246	5.9832444616192e-05
ENSDARG00000068157	ehmt1a	0.403656093671396	0.000428881475927346
ENSDARG00000068175	ing5b	0.631061384863297	7.62865422134689e-05
ENSDARG00000068177	pak2a	0.402536235917216	0.00114992462333885
ENSDARG00000068182	crb3b	0.982487205578944	1.79701880040497e-10
ENSDARG00000068192	taf4a	0.762823768869673	8.31551992068815e-07
ENSDARG00000068221	zmp:0000000729	1.35976817270947	0.00338374025676723
ENSDARG00000068261	pros1	0.962083604229451	2.04551099145594e-09
ENSDARG00000068265	tomm5	0.566795541866092	6.32170405730452e-06
ENSDARG00000068280	GRB14	1.05602998795438	0.00126657855977304
ENSDARG00000068289	eif3k	0.478100882697111	0.000514282329951113
ENSDARG00000068366	si:dkey-154p10.3	0.549372880282066	0.00459763660242337
ENSDARG00000068404	tbcb	0.502648438446146	8.30295459885306e-05
ENSDARG00000068438	gucd1	0.556528741513886	0.00126760301467102
ENSDARG00000068461	aopep	0.619274299396536	0.000826249241314544
ENSDARG00000068465	zgc:136254	2.87269324719773	0.000241945533570347
ENSDARG00000068478	gpx4a	0.624811092102899	1.09458676142552e-05
ENSDARG00000068503	gbgt1l4	1.06397330555255	1.93947314349466e-14
ENSDARG00000068596	cnot11	0.713530335043904	2.19024283469249e-05
ENSDARG00000068629	cd151l	0.431130363271583	0.00155324089338446
ENSDARG00000068637	si:ch211-281l24.3	2.58287821179222	5.43498572613163e-07
ENSDARG00000068641	taf10	0.575107437593541	3.53053295396763e-07
ENSDARG00000068655	dnlz	0.707451233792955	8.78883302234096e-05
ENSDARG00000068702	lysmd4	1.40406220389345	4.22228320742895e-05
ENSDARG00000068705	tmem168a	0.452105220534876	0.00244203852098347
ENSDARG00000068755	exosc8	0.62257415648914	2.30595713959128e-06
ENSDARG00000068759	si:ch211-244o22.2	0.473700245457722	0.000194376938014511
ENSDARG00000068833	dclre1b	0.372995580664551	0.00578902686082358
ENSDARG00000068870	fance	0.575642389946999	0.000691566604935562
ENSDARG00000068886	mrpl14	0.430786539296303	0.00223586422901076
ENSDARG00000068888	klhl41a	0.858403886701287	7.19320823910065e-07
ENSDARG00000068892	sostdc1a	0.660071206566457	0.00224440975957283
ENSDARG00000068893	mettl5	0.47987909823801	0.00172355360149408
ENSDARG00000068915	si:ch73-42k18.1	3.05747655464702	0.000583789714269717
ENSDARG00000068916	ppp1r35	0.833981155471915	0.000448992933301074
ENSDARG00000068991	zgc:158862	1.53877059624258	6.72607941692527e-13
ENSDARG00000068993	zgc:153631	0.687767847924128	2.50636951996086e-07
ENSDARG00000069031	plac8l1	1.70537948658173	3.54687242971158e-07
ENSDARG00000069044	agpat4	0.517337094866255	0.000689966430653132
ENSDARG00000069045	chtf8	1.80471036551826	6.64253734202396e-15
ENSDARG00000069082	mrm3b	1.03329820887466	6.21441436265637e-08
ENSDARG00000069099	tmco1	0.412254920255001	0.00293699706200538
ENSDARG00000069102	zgc:112962	0.774576938875803	1.09942874612524e-07
ENSDARG00000069116	timm10	0.705179404415391	3.10963832600757e-05
ENSDARG00000069122	si:ch211-216l23.2	0.761224388296509	2.17494055685759e-08
[truncated: 1,579 more rows]

## Sheet: Downregulated genes pax3 mutant
Ensembl_ID	Gene_name	log2FoldChange	Adjusted p-value
ENSDARG00000000161	itsn2a	-0.799794035787549	0.000624738349321914
ENSDARG00000000189	sema6e	-0.414806714459556	0.00782447630692118
ENSDARG00000000324	dcaf8	-0.513069804020205	0.000491615010640851
ENSDARG00000000370	triob	-0.443136464051071	0.00180492474495238
ENSDARG00000000503	stx1b	-0.957126364831126	1.34754083119302e-15
ENSDARG00000000563	ttn.1	-1.91437904408511	0.000945243065396421
ENSDARG00000000567	znf281a	-0.520826478778268	1.97592665982949e-05
ENSDARG00000000606	dnah6	-0.605902204971196	0.00708977618742252
ENSDARG00000000796	nr4a1	-1.57367618047445	0.00119310835713782
ENSDARG00000000966	ncor2	-0.521402500532897	4.6689730056622e-05
ENSDARG00000001015	znf384l	-0.401239940100655	0.00370485938653593
ENSDARG00000001127	slc17a6a	-0.811147176250698	0.000159568568211632
ENSDARG00000001169	hsd17b8	-0.588245125881662	0.00992226142165527
ENSDARG00000001220	mycbp2	-0.556205587821627	6.42353698740259e-05
ENSDARG00000001559	csmd2	-1.53299983984879	1.12110830554045e-06
ENSDARG00000001676	gpm6bb	-0.554111394900125	2.09481100521352e-05
ENSDARG00000001767	slc29a2	-0.773883618670492	4.15778122121753e-07
ENSDARG00000001769	ptpra	-0.379310637515408	0.00542628158347452
ENSDARG00000001785	irx2a	-1.28043137320192	3.99794017537951e-19
ENSDARG00000001807	tnfrsf21	-0.682621984741553	1.13072875031724e-05
ENSDARG00000001818	c3b.2	-2.13214149045543	1.12198014455014e-35
ENSDARG00000001835	nalcn	-0.819155265999611	1.91922881457752e-07
ENSDARG00000001870	atp1a1a.4	-1.08298134534499	2.58657123823089e-10
ENSDARG00000001879	nav2b	-0.436938407470877	0.00187825922870148
ENSDARG00000001882	kbtbd12	-1.29471826256601	1.29068970394039e-13
ENSDARG00000001889	tuba1a	-1.07717008986908	9.03864417972743e-22
ENSDARG00000001891	syt14b	-1.97489850266747	1.72910364540069e-05
ENSDARG00000001933	prkag2b	-1.3642702465843	9.0412053954793e-12
ENSDARG00000001937	LO018422.1	-0.947314440957184	7.20100513600514e-06
ENSDARG00000001953	pfkfb3	-2.37748474984364	2.70399937280015e-33
ENSDARG00000001976	fkbp16	-5.42336248009751	2.50335907162582e-49
ENSDARG00000001994	stxbp1a	-0.603769349557958	2.21522417943774e-06
ENSDARG00000002026	qkib	-1.28371918890353	3.28317508186531e-11
ENSDARG00000002071	adss2	-1.13117315240739	2.91732331876902e-16
ENSDARG00000002131	celf2	-0.794659576770312	4.55351777565843e-07
ENSDARG00000002165	psme1	-0.947120127650994	0.00221562874350215
ENSDARG00000002192	aspn	-0.736528030645473	0.00195238638128801
ENSDARG00000002196	bach1b	-0.376392929280779	0.00705390364643816
ENSDARG00000002230	sypb	-0.615727347712357	1.74439305138593e-06
ENSDARG00000002249	tbxas1	-0.571356414743856	0.00375403293178083
ENSDARG00000002255	epb41l3a	-1.04062774795367	3.65985025939083e-12
ENSDARG00000002259	ca15c	-6.01343642086355	3.39356204809567e-05
ENSDARG00000002311	fabp11b	-2.29093529904468	3.11488222942356e-08
ENSDARG00000002330	lhx8a	-0.712316687315912	0.00417899069917795
ENSDARG00000002336	dlc	-0.498231024017196	7.83094539271567e-05
ENSDARG00000002377	mief2	-0.587547288526021	7.2029713552366e-05
ENSDARG00000002546	rundc3ab	-0.7376033896061	4.49591941479168e-06
ENSDARG00000002549	eif3eb	-0.452114506776393	0.00226146072141348
ENSDARG00000002564	syngr1a	-0.725579700872026	9.31499698987326e-06
ENSDARG00000002582	tbx15	-0.528570681025302	0.00287269319432668
ENSDARG00000002587	dpysl3	-0.845576987158245	2.33745318253799e-16
ENSDARG00000002589	mylpfb	-1.45996549505598	3.0436307035065e-22
ENSDARG00000002600	pcsk1	-0.91085934662655	0.0044025001177967
ENSDARG00000002607	unm_sa1614	-1.37656836141869	2.41785556668314e-14
ENSDARG00000002634	b4galt1	-0.581241996860281	0.000196064337331637
ENSDARG00000002635	FAM184A	-1.72665058264021	8.42390600687754e-09
ENSDARG00000002656	stxbp5a	-0.953143141570016	4.12953693706436e-10
ENSDARG00000002666	kcnj1b	-0.747858567450115	0.00644566363097797
ENSDARG00000002732	spon2b	-1.45128391711597	2.3660458134372e-06
ENSDARG00000002745	tdh	-0.38278553408508	0.00456167627021618
ENSDARG00000002768	pvalb2	-0.819376922380284	8.04749101399826e-12
ENSDARG00000002791	atp1a1a.1	-0.290000653874446	0.00974302600838058
ENSDARG00000002840	si:dkey-28b4.8	-0.560161371254066	8.10754768312062e-06
ENSDARG00000002988	tnnt2d	-0.523114976036363	4.58152744165112e-05
ENSDARG00000003008	prkcea	-0.39313161266583	0.00276320651642108
ENSDARG00000003032	eif4a1b	-0.849019518444649	9.25162428412537e-16
ENSDARG00000003077	gpx9	-1.87532011384444	0.000166280830699454
ENSDARG00000003081	mybphb	-0.807600250069377	5.73006783954011e-06
ENSDARG00000003113	ada	-0.827327830936306	0.000450528608157564
ENSDARG00000003169	magi1b	-0.512167452631388	0.000152544128230502
ENSDARG00000003181	sult1st4	-1.09558383909317	3.17184812993893e-09
ENSDARG00000003197	wdr21	-0.75102201150414	0.000126065163009339
ENSDARG00000003203	rhcga	-2.4202276927874	0.00102420564391388
ENSDARG00000003210	ano2a	-1.58377941988678	0.00332365456281292
ENSDARG00000003244	gbp3	-0.551587881937775	0.00186816144383047
ENSDARG00000003251	zbtb22b	-0.533070157069097	0.00115759004121976
ENSDARG00000003281	pik3ip1	-0.87603380128196	2.06024970632377e-08
ENSDARG00000003290	dab1b	-1.42542481773415	2.50085515801405e-05
ENSDARG00000003293	sox9a	-0.94146857360804	1.62725813885524e-07
ENSDARG00000003383	asb8	-0.43775755117493	0.00413122767038334
ENSDARG00000003469	neurod4	-0.670312363759264	6.95001049760307e-10
ENSDARG00000003495	madd	-0.368878807135989	0.00870065197817787
ENSDARG00000003655	tmem59l	-0.895144199940098	1.22616073107679e-12
ENSDARG00000003680	runx1t1	-0.619578109933203	2.69693281712293e-06
ENSDARG00000003705	prnprs3	-0.607257626533195	3.52499607765294e-06
ENSDARG00000003706	ryr2b	-0.984373884784548	0.00234857875050422
ENSDARG00000003751	lats1	-0.440265735346765	0.00644715185812906
ENSDARG00000003797	asb2a.1	-0.552818061492171	0.00505477412567229
ENSDARG00000003803	LHX3	-1.10492005718204	0.000388776591703872
ENSDARG00000003808	aqp3a	-0.447936159761738	0.000972902989723521
ENSDARG00000003820	nr1d2a	-2.02360461220209	1.0767000199612e-41
ENSDARG00000003877	pbrm1	-0.896959161253097	5.83557781598649e-07
ENSDARG00000003902	ctsl.1	-1.58981016097694	3.8728073967319e-05
ENSDARG00000003931	cndp2	-0.629985366896304	5.95054223959093e-07
ENSDARG00000003970	trim35-13	-1.94589742891946	0.00979136821651793
ENSDARG00000003991	fhl2b	-2.20804272628007	9.39602727249547e-07
ENSDARG00000004023	isl1	-0.643390112056164	3.72039323635674e-07
ENSDARG00000004055	uhrf1bp1l	-0.394272080151691	0.008682970545042
ENSDARG00000004060	bhlhe40	-0.424889251087471	0.00599205722376405
ENSDARG00000004074	bach2b	-0.716101115853209	2.89088440602435e-05
ENSDARG00000004078	acsl4a	-0.372046578567924	0.0012634542144315
ENSDARG00000004115	mgat4b	-0.609321248803467	1.33694941152717e-06
ENSDARG00000004158	tmem63c	-1.00383759614402	2.1533427833681e-05
ENSDARG00000004187	zgc:122979	-1.15135110001411	0.000180630907533337
ENSDARG00000004199	spam1	-1.1667052769174	3.01583575009269e-10
ENSDARG00000004246	slit2	-0.524155089472912	3.93384625332053e-05
ENSDARG00000004282	zgc:77375	-0.644801757442211	0.00405587539356187
ENSDARG00000004291	hecw1b	-0.935687809020194	1.57779888504093e-05
ENSDARG00000004297	irf2bpl	-0.440883838599017	0.00659259033101283
ENSDARG00000004358	gnb3a	-2.90508651010552	0.00145722736824349
ENSDARG00000004386	ELAPOR2	-1.01533271377782	1.0355829779118e-14
ENSDARG00000004402	elovl6	-0.6579457258333	9.52110488272056e-05
ENSDARG00000004415	tcf7l2	-0.565670001556106	8.46957193929783e-05
ENSDARG00000004498	xkr8.1	-2.23594242323584	0.00434368700710154
ENSDARG00000004577	TMEM178B	-0.728251376155604	0.00119518880275955
ENSDARG00000004580	nmnat2	-0.770077026169542	8.27505467373292e-09
ENSDARG00000004588	sox4a	-0.62621462071338	1.12353336454508e-07
ENSDARG00000004621	gpm6ab	-0.804712670666989	3.20597482079984e-10
ENSDARG00000004632	egln1b	-0.819329244014528	5.52256183632566e-06
ENSDARG00000004635	epha7	-0.616836517908868	9.43831510163766e-05
ENSDARG00000004782	fgfr3	-0.6694897867121	1.3545197390529e-07
ENSDARG00000004861	esrrga	-0.859023035410404	0.00110618260949796
ENSDARG00000004904	gys2	-1.05460200285628	6.71887313154075e-12
ENSDARG00000004930	lmo7a	-0.523717453361331	0.000567055182360418
ENSDARG00000004931	slc8a3	-0.772117950286723	0.00778440473146406
ENSDARG00000004932	anos1b	-0.583361526463391	0.000184175017546979
ENSDARG00000004988	ppp3ca	-0.787985436358789	8.60879364413014e-11
ENSDARG00000005126	large1	-0.654689526357873	0.00353343873121281
ENSDARG00000005139	hhatlb	-0.75595442382633	3.85504230136143e-07
ENSDARG00000005150	tbx20	-0.650338561248941	0.00300430879013577
ENSDARG00000005355	larp6a	-0.596968986890239	0.00085793048211278
ENSDARG00000005397	trim3b	-0.363523642506197	0.00491881971197879
ENSDARG00000005423	pgam1a	-0.803615655566937	1.88454312815312e-11
ENSDARG00000005451	gdi2	-0.95175441115621	2.89244969418939e-19
ENSDARG00000005453	foxp2	-0.672010729488452	0.00148690547913225
ENSDARG00000005476	nav3	-0.728722061476088	1.10389748650876e-05
ENSDARG00000005479	tenm3	-0.782797081105678	7.03537026936605e-11
ENSDARG00000005481	nfkbiaa	-1.12325120227521	3.3768343138442e-09
ENSDARG00000005482	rapgef2	-0.857363196902305	2.33331837956785e-10
ENSDARG00000005485	ucmab	-1.72083539806091	1.84592859675694e-14
ENSDARG00000005526	igfn1.1	-1.68506946762901	0.00307668481695183
ENSDARG00000005541	wif1	-0.541439531681229	7.2299042411284e-05
ENSDARG00000005559	pou4f1	-1.3925887563043	1.7245717721507e-11
ENSDARG00000005560	ywhah	-0.36395501243945	0.00246934734383789
ENSDARG00000005578	ugp2a	-1.67745581072933	5.61442264929618e-23
ENSDARG00000005586	zbtb20	-3.35837405342632	0.00212129793045228
ENSDARG00000005629	smyd2b	-0.593895442009074	0.00375928481561034
ENSDARG00000005645	robo3	-0.907770294232992	2.7397185201989e-09
ENSDARG00000005673	f3b	-0.946196320831242	1.86386269900588e-05
ENSDARG00000005690	slc25a23a	-0.917648295709821	1.62670871641182e-14
ENSDARG00000005713	ethe1	-1.08946218029435	6.91065126070485e-09
ENSDARG00000005716	olfml2ba	-1.12519535526177	6.62487757987514e-07
ENSDARG00000005739	gpm6ba	-0.849605816051692	1.02388164884889e-05
ENSDARG00000005749	cand2	-0.886573988917228	0.000337971514816294
ENSDARG00000005754	ptprfb	-0.347565315662154	0.00589609761667123
ENSDARG00000005775	scn8aa	-0.553500336493518	4.00454991983272e-05
ENSDARG00000005783	ncanb	-1.4645674718748	1.64661233853178e-14
ENSDARG00000005800	ampd3a	-0.781409163884756	0.00393530029295012
ENSDARG00000005834	gatad2b	-0.721458242456253	0.000360263233016588
ENSDARG00000005853	slc25a6	-2.53640211176387	4.48313289032207e-09
ENSDARG00000005989	rgl1	-0.454151848767812	0.00355424462310336
ENSDARG00000006025	tp53i11b	-0.953398361317158	1.25352278447715e-11
ENSDARG00000006029	lta4h	-0.585149048265226	0.000218970443523032
ENSDARG00000006065	znf385b	-1.12717365122404	0.00129246055386357
ENSDARG00000006079	gpr37l1a	-0.82737046818431	0.00904097237970253
ENSDARG00000006120	tbx2b	-0.872618452894696	1.51957238553155e-09
ENSDARG00000006128	cep170aa	-0.713307633990303	5.93402254194541e-06
ENSDARG00000006137	star	-1.82036715869949	1.08977651130753e-13
ENSDARG00000006181	hif1aa	-1.01578181419017	9.03122078507585e-08
ENSDARG00000006202	erbb3a	-0.4153050489081	0.000463749757434356
ENSDARG00000006215	akr1b1.1	-1.23284565035103	1.23160423583101e-25
ENSDARG00000006220	ugt1a1	-1.46282591880615	4.05735708679339e-20
ENSDARG00000006257	vldlr	-0.86624869980702	5.21762117200418e-13
ENSDARG00000006266	stat1a	-0.357372628164947	0.00931813454086234
ENSDARG00000006307	shisa4	-0.76645583693102	6.13567707399767e-06
ENSDARG00000006314	itgav	-0.537191394816334	1.57442309170453e-06
ENSDARG00000006341	tas1r3	-4.77653332760807	0.0045188648472791
ENSDARG00000006383	stxbp5l	-1.59215442135286	3.63487771509064e-10
ENSDARG00000006396	nrcama	-0.634378592669715	0.00130926372923883
ENSDARG00000006420	atrnl1b	-0.808581818385076	1.93008528399637e-10
ENSDARG00000006427	fabp2	-1.59192744155012	4.3413511801184e-33
ENSDARG00000006456	pdgfrl	-0.514579789211707	0.00552937740939899
ENSDARG00000006497	rtn1a	-0.328358297794457	0.00316544756490633
ENSDARG00000006544	c1qtnf6b	-1.83429569797903	0.00133146145373284
ENSDARG00000006568	kcnmb2	-1.22274583620698	5.78444867147137e-05
ENSDARG00000006588	zgc:111983	-2.06460716705734	0.000214379449162314
ENSDARG00000006598	sgk2b	-1.31585991987871	1.33663637731273e-11
ENSDARG00000006601	kaznb	-0.579579495843876	0.000402467390707554
ENSDARG00000006607	gpr27	-1.03803236832763	1.36591513573498e-07
ENSDARG00000006636	slitrk2	-1.54553111203499	1.48846246655523e-08
ENSDARG00000006691	rpl12	-0.330099292514557	0.00650935588522345
ENSDARG00000006747	tmem178b	-0.916709093196579	1.8981328647692e-07
ENSDARG00000006760	slc24a3	-1.47936617256592	7.11974089361655e-10
ENSDARG00000006773	elovl4a	-0.65346149329962	4.79106026556283e-06
ENSDARG00000006811	sult1st6	-3.25094047814256	1.50501053750078e-07
ENSDARG00000006832	galnt9	-0.819149695655075	1.34106430263424e-05
ENSDARG00000006849	asic2	-2.17190190491258	3.32617848547668e-07
ENSDARG00000006865	glra4a	-1.88267168754428	4.76410069823685e-26
ENSDARG00000006869	stx17	-0.584297695744933	0.00927913416430275
ENSDARG00000006889	mpped2a	-0.994322144452424	2.53737618477016e-12
ENSDARG00000006891	kcns3a	-1.5904508805888	2.91028963039857e-07
ENSDARG00000006896	lhx6	-1.58241870937435	1.53250251401257e-12
ENSDARG00000006901	si:ch1073-459j12.1	-0.814583185675614	2.76162771742833e-11
ENSDARG00000006923	cacna1ab	-0.776796933638686	0.00697981058862951
ENSDARG00000006983	celf3b	-1.02707733452562	2.64215929441542e-11
ENSDARG00000007097	her13	-0.38538991825751	0.00114300128863834
ENSDARG00000007129	slc6a16a	-0.575288080246389	0.00681524404629726
ENSDARG00000007149	l1cama	-0.836785012545084	1.13685925922938e-08
ENSDARG00000007151	kcnk2b	-1.11156714191837	0.00619801496297634
ENSDARG00000007171	aig1	-1.09237890147666	6.66305102431212e-06
ENSDARG00000007172	plxna3	-1.17819345440959	1.3564425854698e-17
ENSDARG00000007186	ppp1r8a	-0.668422500033487	0.000850935945096828
ENSDARG00000007271	mynn	-0.409299798917039	0.000361142905943791
ENSDARG00000007275	si:ch211-251b21.1	-1.280936380304	9.93102524253908e-25
ENSDARG00000007406	phox2a	-1.17011682209823	4.22432469558941e-18
ENSDARG00000007412	slc2a1b	-1.26238390052202	4.47253138066907e-17
ENSDARG00000007430	prdm12b	-0.706891445701263	3.38562660598818e-06
ENSDARG00000007480	rpe65a	-2.13178380783199	4.47845588354051e-18
ENSDARG00000007485	epc2	-0.418743870360401	0.00724033453866728
ENSDARG00000007534	itln1	-1.92518957977507	2.61957248120369e-06
ENSDARG00000007553	opn4.1	-0.958332561650775	0.00759103408334358
ENSDARG00000007560	sema3bl	-0.971780169689788	1.30120078276861e-05
ENSDARG00000007576	crybb1l1	-2.05141172886457	0.00182079916120601
ENSDARG00000007654	nsfa	-0.527487291919886	5.77709335779596e-05
ENSDARG00000007655	crybb1l3	-2.6961888917011	2.68614533916005e-16
ENSDARG00000007663	amph	-0.50856977465697	0.00013000170627273
ENSDARG00000007678	ttyh3b	-0.647760093252166	2.6172029504328e-08
ENSDARG00000007682	ppdpfa	-0.577737539566397	7.80290416057898e-06
ENSDARG00000007693	nfkbiab	-0.581890654960749	9.17874395926861e-07
ENSDARG00000007697	fabp7a	-0.683894696177494	7.29269089873342e-07
ENSDARG00000007708	nsa2	-0.385700915112775	0.000528299021708871
ENSDARG00000007715	lgsn	-3.97488282262221	2.01167339324437e-23
ENSDARG00000007723	efnb1	-0.468734724678672	0.00516459829041705
ENSDARG00000007824	camta1b	-1.14127449862782	4.15227102501079e-15
ENSDARG00000007836	ctsla	-1.04638610986152	3.16827205348441e-25
ENSDARG00000007912	si:ch211-196i2.1	-0.445440713272653	0.00675254788676313
ENSDARG00000007944	lhx1b	-0.642218428084177	0.00159566582087279
ENSDARG00000007950	itga11b	-1.67690449507664	3.11429884703744e-05
ENSDARG00000007975	fth1b	-0.871984041192603	1.34696713032705e-07
ENSDARG00000008060	scara3	-1.01284366552351	0.00188241013472348
ENSDARG00000008141	rbl1	-0.447287396409516	0.000419341594961265
ENSDARG00000008186	syk	-0.881341684203774	6.54291823397204e-05
ENSDARG00000008191	tmeff1a	-0.99281928888664	0.00506481766010525
ENSDARG00000008209	myt1la	-1.16291840015484	3.8731801801812e-06
ENSDARG00000008247	vezf1a	-0.64030370909104	7.36829000219524e-05
ENSDARG00000008275	klhl24b	-0.973739904953714	3.65634907052026e-05
ENSDARG00000008306	rdh5	-2.08419209689471	2.49568388858285e-33
ENSDARG00000008310	ip6k2a	-0.827580348515385	1.28518374396969e-13
ENSDARG00000008363	mcl1b	-0.406647764114098	0.00585838222373145
ENSDARG00000008407	tspan7b	-0.687596511538376	1.82817219809509e-06
ENSDARG00000008413	atp11a	-1.0857484477804	1.31908831359649e-17
ENSDARG00000008450	pcolce2a	-1.58225745261975	1.16224418749193e-05
ENSDARG00000008454	cpeb1b	-1.46242087133443	1.68573474837907e-05
ENSDARG00000008540	sox21b	-0.564900688862625	0.000628610895697035
ENSDARG00000008660	coro1b	-0.323581366842408	0.00460964950988941
ENSDARG00000008720	lmo3	-0.784112626614483	4.38016174143415e-05
ENSDARG00000008732	zgc:66479	-0.536375505433796	0.00825273726416996
ENSDARG00000008861	tfap2e	-0.800840335717126	9.10123446790054e-05
ENSDARG00000008904	smarca2	-0.497499154558376	0.00342219245276633
ENSDARG00000008969	fgb	-0.714929736935494	9.36244216854078e-09
ENSDARG00000008986	e2f7	-0.473898729843148	0.000703317348193714
ENSDARG00000009014	col11a1b	-0.688365393070582	2.59420899910845e-08
ENSDARG00000009018	rhbg	-0.843304888865851	4.62749376203308e-09
ENSDARG00000009040	si:ch73-141c7.1	-0.618935422809829	0.00247848208969486
ENSDARG00000009123	sele	-0.711608866549291	0.000185307040352277
ENSDARG00000009194	col16a1	-0.917393354759484	1.6123541746562e-12
ENSDARG00000009280	smyd1a	-0.999191113341253	1.88784928777029e-07
ENSDARG00000009281	dnm1b	-1.10334175530471	4.43878586558802e-11
ENSDARG00000009299	dusp8a	-1.01022169487877	5.74359129672738e-14
ENSDARG00000009387	robo4	-0.433170261686593	0.00750716360929228
ENSDARG00000009401	vcanb	-0.605482805539192	2.39907063790747e-06
ENSDARG00000009418	mef2cb	-0.685265897470201	0.000157892229559287
ENSDARG00000009493	MAP3K13	-1.05507023327163	0.0016372284545919
ENSDARG00000009505	prelid3b	-0.405450939652698	0.00456617173611347
ENSDARG00000009524	rnf150b	-0.67404005677912	2.50166030831291e-05
ENSDARG00000009553	gng3	-0.45780122754159	9.33915093975496e-05
ENSDARG00000009567	spegb	-1.07049286709082	0.00882655424414991
ENSDARG00000009585	papola	-0.555608303312572	1.18437625343558e-07
ENSDARG00000009594	nr1d2b	-0.642138038516098	7.26414943064102e-06
ENSDARG00000009637	rcvrn3	-1.03983410860375	0.000422869482743113
ENSDARG00000009733	kif21b	-0.631089042728951	0.00142589340317801
ENSDARG00000009738	cacnb4a	-1.37447980471928	8.32459026710083e-06
ENSDARG00000009823	pou3f1	-1.4247577033521	1.4378717231459e-29
ENSDARG00000009899	znf385a	-0.956480123316571	0.000758124633824884
ENSDARG00000009922	dmbx1a	-0.59181097576236	3.74782118877656e-05
ENSDARG00000009942	cdc6	-0.532672378518666	0.00032181667190204
ENSDARG00000009949	fndc4b	-0.933616248799858	1.37370653152378e-05
ENSDARG00000009978	icn	-0.435460524516896	0.0032717607102057
ENSDARG00000010032	cmtm7	-0.659103400056229	3.69778392381499e-05
ENSDARG00000010083	rbfox3a	-0.928356903118498	1.20706291706564e-09
ENSDARG00000010085	p4ha2	-0.855564434863911	3.08517825482023e-09
ENSDARG00000010096	slc1a6	-0.960742801968016	0.00600740980969882
ENSDARG00000010130	smpdl3b	-0.704150065087972	4.08366701072189e-05
ENSDARG00000010132	dacha	-0.986296077757193	8.45995046184882e-15
ENSDARG00000010144	plppr3a	-0.742898853891668	5.98005819540343e-09
ENSDARG00000010181	asap2a	-0.407584291228772	0.00449643750439397
ENSDARG00000010207	smad3b	-0.782088720042545	5.0006492449145e-10
ENSDARG00000010312	cp	-0.3784473284687	0.00228093711143793
ENSDARG00000010385	sept4a	-1.14960736824666	0.000468046984730542
ENSDARG00000010408	igsf9b	-0.674383550671451	3.16641182626279e-06
ENSDARG00000010420	ndrg1b	-3.54848730955374	6.76683066799514e-07
ENSDARG00000010423	npsn	-0.940417765421908	1.53976420384402e-13
ENSDARG00000010434	clu	-0.480629969610994	0.00971291555274846
ENSDARG00000010437	tent5c	-0.742191488981902	0.000416404019593349
ENSDARG00000010442	rnf11a	-0.795151594779099	8.44320280738004e-08
ENSDARG00000010519	per3	-0.414982538876729	0.00487937782678941
ENSDARG00000010572	slc25a25a	-0.705211539972873	4.6901713107193e-08
ENSDARG00000010591	foxn4	-1.31424902553604	7.50313149170865e-26
ENSDARG00000010610	sarm1	-0.545498567445496	0.000520369369580226
ENSDARG00000010658	insig1	-0.94315642427237	2.18799255568473e-07
ENSDARG00000010681	tjap1	-0.570459286743412	0.00397229762159661
ENSDARG00000010767	epha4l	-0.577539675659758	2.43649793617576e-06
ENSDARG00000010785	thbs1b	-0.982824981051765	2.06491881344742e-16
ENSDARG00000010791	dla	-0.417272763496687	6.39305480733411e-05
ENSDARG00000010873	DDX17	-1.26603404615653	5.49982091453426e-30
ENSDARG00000010925	HTRA3	-1.5849236313164	0.00359169817714347
ENSDARG00000010941	pomgnt2	-0.631870033946157	0.000112679881230575
ENSDARG00000011020	hnrnpa1a	-0.715590748342117	5.81086009940257e-08
ENSDARG00000011088	si:ch211-288d18.1	-0.817971382803717	1.70819009706684e-09
ENSDARG00000011122	pptc7a	-0.625854602972593	9.24182236940957e-06
ENSDARG00000011141	dpysl5a	-0.97611267601769	8.32331959581944e-20
ENSDARG00000011170	ndrg2	-0.39761886442881	0.000528893623413771
ENSDARG00000011171	TENM2	-1.42723167585489	4.28121452721088e-14
ENSDARG00000011188	acvr2aa	-0.702490444219417	5.24370467432845e-08
ENSDARG00000011235	otx2b	-1.06657356778475	2.89184314603196e-15
ENSDARG00000011257	enpp2	-0.919433113725927	1.42181786922206e-06
ENSDARG00000011273	tlx2	-0.564397087851996	0.00175730171107437
ENSDARG00000011312	stk3	-1.95905478451226	1.5293884336995e-59
ENSDARG00000011370	fyna	-0.512736686511339	0.000112692402928551
ENSDARG00000011407	col2a1b	-0.471200762601891	0.00146761079685099
ENSDARG00000011422	ryr1a	-0.472652689645935	0.00197802388538305
ENSDARG00000011490	scube3	-0.475030746838034	0.00799067901955218
ENSDARG00000011564	sfpq	-0.508243894592588	0.000217437306299582
ENSDARG00000011582	sox5	-0.808419266567893	8.10384710867283e-12
ENSDARG00000011583	cry1b	-0.619276317915848	0.000461177864158998
ENSDARG00000011600	epha4b	-0.698810602159408	6.86461581620601e-06
ENSDARG00000011615	mybpc3	-0.774464583823876	2.26809569265269e-10
ENSDARG00000011640	syt5b	-1.20917834478963	0.000155260536449361
ENSDARG00000011665	aldoaa	-0.428737636394125	0.000237753917536935
ENSDARG00000011672	sema3b	-0.666732881557519	0.00142086544837057
ENSDARG00000011785	tbx6	-1.21006392000323	0.000839233125030337
ENSDARG00000011797	tent5bb	-0.87513889206772	2.68025985525259e-09
ENSDARG00000011879	foxn1	-1.29449408319313	0.00029252141057302
ENSDARG00000011890	cry4	-0.840056754185501	2.747100581938e-08
ENSDARG00000011941	bmpr2a	-0.714338997258228	2.08696001021703e-06
ENSDARG00000011961	csrp2	-0.43860154185783	0.00180417805389897
ENSDARG00000011983	zgc:136908	-3.27804775440136	4.1125894740361e-46
ENSDARG00000011989	crx	-4.19498015224986	7.84962726306188e-16
ENSDARG00000011998	bfsp2	-2.6355838799355	0.0024528427620012
ENSDARG00000012005	mob2b	-0.419585863292219	0.00570647799814773
ENSDARG00000012019	glra1	-0.867476852933081	1.37230584207358e-07
ENSDARG00000012060	thbs3b	-0.598240208944936	3.49261332367168e-05
ENSDARG00000012066	dcn	-0.61805236640547	6.62124817480572e-09
ENSDARG00000012071	angptl1a	-0.940375835774541	0.00269975216203737
ENSDARG00000012126	zgc:109965	-2.14065813606325	2.12554941997911e-07
ENSDARG00000012194	scp2a	-1.19770593792855	1.0464054714214e-22
ENSDARG00000012248	rgma	-0.489505040358875	4.99014537654666e-05
ENSDARG00000012269	clcn1b	-2.85397609589244	2.93633865475181e-27
ENSDARG00000012281	zgc:65851	-2.07303360368541	9.02942889538958e-20
ENSDARG00000012366	fbp2	-1.31800668808816	2.65752725198125e-10
ENSDARG00000012367	trim46a	-1.0366360529444	3.19171789293499e-05
ENSDARG00000012388	cox4i1l	-3.44916580331063	3.94922955951106e-21
ENSDARG00000012395	mmp13a	-1.24645193097347	0.0069800160269177
ENSDARG00000012397	eya4	-0.562360786247645	3.61097058971566e-05
ENSDARG00000012426	neflb	-1.59278881917119	4.89003781830727e-21
ENSDARG00000012499	per1b	-0.685393345374124	5.10468923459529e-05
ENSDARG00000012504	rlbp1a	-1.00744410652711	0.00127254790728554
ENSDARG00000012555	ak5	-1.20658554251468	0.00142134653654466
ENSDARG00000012593	col5a1	-0.571021002372376	3.00355760366032e-05
ENSDARG00000012610	saga	-2.19459481988454	3.73798147709264e-05
ENSDARG00000012667	tfap2b	-1.23347276420275	7.39304268729118e-23
ENSDARG00000012896	anos1a	-0.80249445352829	1.87457189586273e-07
ENSDARG00000012914	arhgef4	-0.312527164822109	0.00951989695764234
ENSDARG00000012949	scml2	-0.524314901637483	0.000111710362939823
ENSDARG00000013022	si:ch211-59h6.1	-1.56430101522439	0.00666697555905039
ENSDARG00000013144	atp1b1a	-0.399741633800596	0.00241067446666917
ENSDARG00000013224	phc2b	-0.738864300754389	1.59141313704119e-09
ENSDARG00000013251	hsf4	-1.78971690826305	1.32840240089761e-05
ENSDARG00000013292	tmem179aa	-1.40396844901488	5.24245418376911e-14
ENSDARG00000013317	pygmb	-0.601808431193495	3.63105171578786e-07
ENSDARG00000013335	anxa6	-0.415458823389566	0.00607881659268069
ENSDARG00000013346	tasorb	-0.520706981102027	0.00045305440701832
ENSDARG00000013414	lin7a	-0.49269283390505	0.000754235033635396
ENSDARG00000013422	slc8a1a	-1.67448077488823	1.72177570150723e-11
ENSDARG00000013443	atp6v1ba	-0.314953193666236	0.00575426783728991
ENSDARG00000013460	wfikkn2a	-1.02251788730931	4.08900531575432e-10
ENSDARG00000013526	svep1	-0.527970763888048	3.54946979331229e-05
ENSDARG00000013607	sema3gb	-0.721396597221722	2.05590814712931e-07
ENSDARG00000013615	pbx3b	-0.882883448053595	2.40588705550556e-09
ENSDARG00000013669	napba	-1.02728747340299	3.73838521715655e-09
ENSDARG00000013721	g6pca.2	-1.25346727927379	2.54173211048843e-25
ENSDARG00000013730	slc4a4a	-1.19335797149069	4.43878586558802e-11
ENSDARG00000013749	slc25a55b	-1.15258354474192	6.16770326172523e-11
ENSDARG00000013755	actn3a	-1.41232901899128	0.00149672342761211
ENSDARG00000013813	fam219ab	-0.772319387091362	0.000409775462070041
ENSDARG00000013838	sulf2b	-1.52913353118496	1.03430466348517e-36
ENSDARG00000013847	egfra	-0.500022457862331	0.000386188547546503
ENSDARG00000013871	slc5a1	-3.51671178672188	6.07471458817768e-09
ENSDARG00000013880	spata20	-0.666876323498267	0.000744976747837524
ENSDARG00000013921	frya	-0.884431225417278	3.87081629913968e-08
ENSDARG00000013946	ivns1abpb	-0.454957307303537	0.000168409702779944
ENSDARG00000013963	mipb	-2.08815242726633	0.0060402363028063
ENSDARG00000013997	ern1	-1.5877984657065	2.39739818171136e-34
ENSDARG00000014018	lhx1a	-1.37494434515258	3.93829171027724e-24
ENSDARG00000014059	cldn5b	-0.75388493277375	6.05151675578718e-08
ENSDARG00000014106	cfl2	-1.04819565386355	2.27289738900352e-13
ENSDARG00000014137	picalmb	-0.378763818973383	0.00220161586050142
ENSDARG00000014179	pfkma	-1.52249619274363	0.00044142057752384
ENSDARG00000014181	foxp1b	-0.711203907148548	5.32297531573575e-06
ENSDARG00000014201	otpa	-1.12624174154043	3.0504317084166e-09
ENSDARG00000014215	cdh13	-1.21241922172845	1.06692377925943e-07
ENSDARG00000014239	esyt1b	-0.486694699994105	0.00265641985242982
ENSDARG00000014273	camk2d2	-0.58015920542457	0.000124419977981446
ENSDARG00000014287	eno2	-0.706732794058842	9.34770813829433e-07
ENSDARG00000014373	ddx4	-1.72380306112693	1.48136047356715e-10
ENSDARG00000014420	elavl3	-0.715060837293646	1.51957238553155e-09
ENSDARG00000014462	rab3c	-0.666775513755598	0.000381925591394082
ENSDARG00000014479	ptf1a	-0.910428981257513	1.01469800909758e-05
ENSDARG00000014527	pdk3a	-0.623537644910066	0.00394619868696328
ENSDARG00000014545	golim4b	-1.86272595759833	1.32392480919431e-20
ENSDARG00000014554	ppp1r3cb	-0.797749904594108	2.50426587671766e-06
ENSDARG00000014587	slc38a5b	-0.599626819325073	1.55082089952242e-07
ENSDARG00000014588	adcy2b	-0.968473579379875	1.49116996312558e-08
ENSDARG00000014675	efna3a	-1.11367513694941	7.94614592131965e-06
ENSDARG00000014746	rbfox1	-0.594644639788857	8.22866444257855e-06
ENSDARG00000014790	g3bp2	-0.407612776371608	0.000821598526917878
ENSDARG00000014792	lrrc4bb	-0.979866629329338	5.88157337503144e-06
ENSDARG00000014804	cacna2d1a	-1.06696085266636	1.01044071005187e-06
ENSDARG00000014806	hacd2	-0.356115238834839	0.00406130456301979
ENSDARG00000014866	hprt1l	-0.89864663773456	8.76530474253211e-06
ENSDARG00000014871	syngr3a	-0.566455425887662	0.00060400978785367
ENSDARG00000014891	robo2	-1.56405026504163	1.19207745718068e-17
ENSDARG00000014927	uts1	-1.03627498563101	0.00120117068143619
ENSDARG00000014976	lims2	-0.695943094536495	0.00174983846691373
ENSDARG00000015002	cdh4	-1.6073552072038	5.5086866487586e-17
ENSDARG00000015003	arhgap4b	-0.863946908747155	1.04180738872312e-10
ENSDARG00000015025	l1camb	-0.797898684868115	0.000273268491706579
ENSDARG00000015059	daam1a	-0.371825019417279	0.00328919294221653
ENSDARG00000015065	c4	-4.94623991816622	2.29609259170649e-11
ENSDARG00000015164	mknk2b	-1.08148743910217	4.78162098932174e-12
ENSDARG00000015174	atp6v0a1b	-1.09517912972136	2.29812545408392e-17
ENSDARG00000015184	mpp3a	-0.793143482638972	5.01100633318213e-11
ENSDARG00000015199	cblb	-0.588299300653436	0.000316501533998654
ENSDARG00000015266	mab21l2	-0.395869818290795	0.00104186204673439
ENSDARG00000015314	zc4h2	-0.698008371667097	2.82154393678467e-08
ENSDARG00000015399	foxf1	-0.882617360548816	2.74064565806951e-05
ENSDARG00000015445	lim2.4	-1.98190466463727	0.000133414782163537
ENSDARG00000015449	fut8a	-0.464253466401659	0.00862679641844388
ENSDARG00000015495	klf3	-1.81533366361819	1.44161404990842e-36
ENSDARG00000015536	sox6	-0.770163603042625	1.11415114579064e-07
ENSDARG00000015537	gad2	-0.598134683462902	1.07899773919541e-05
ENSDARG00000015566	dnmt3ab	-0.614307056525814	1.88590000304655e-05
ENSDARG00000015654	ca15a	-0.875192281956841	5.51438277136019e-11
ENSDARG00000015678	si:dkeyp-75b4.9	-7.42882379168012	7.59174507985236e-08
ENSDARG00000015793	creb3l1	-0.737627985979051	4.66942090349709e-07
ENSDARG00000015854	chata	-0.606601125395735	0.000301918875365789
ENSDARG00000015876	npas1	-0.771793365246719	2.69047574189645e-07
ENSDARG00000015879	pax8	-1.64139706599811	2.15249613156877e-09
ENSDARG00000015891	ptprea	-0.799635077371606	2.54225484840084e-08
ENSDARG00000015901	ptbp2b	-0.502894788312776	0.000114312505825399
ENSDARG00000015931	snap91b	-0.809535808704477	1.19247089247065e-08
ENSDARG00000015947	matn4	-0.706353806580326	2.82888822573316e-07
ENSDARG00000015955	cldnc	-0.555943601134142	0.00549844659884221
ENSDARG00000015985	abcc9	-0.875282613429999	4.58609327538799e-06
ENSDARG00000016048	gpat3	-0.688760930024723	3.87225285182498e-07
ENSDARG00000016085	mbnl3	-0.428965120225725	0.00769832367400095
ENSDARG00000016088	rtn2a	-0.49807153786601	0.00726825917714698
ENSDARG00000016089	bicral	-0.50472685756324	4.69656431844649e-05
ENSDARG00000016153	dag1	-0.499813831135792	0.00154545214933079
ENSDARG00000016160	gmpr	-1.23793817574258	3.31337592704438e-15
ENSDARG00000016188	SBNO2	-0.553381428444836	0.000620732588341252
ENSDARG00000016200	trib3	-0.342361325145086	0.00767349467000706
ENSDARG00000016207	zgc:112408	-2.22365895471191	7.36545691222645e-05
ENSDARG00000016260	fxr2	-0.620586132008391	0.00289634561147436
ENSDARG00000016301	zgc:65894	-0.464365910577463	0.0045560142302581
ENSDARG00000016318	med7	-0.985119104173147	7.84306570037279e-11
ENSDARG00000016337	lctlb	-2.15099098499264	9.39540668993336e-26
ENSDARG00000016391	calcoco1b	-1.37569811230932	0.00345758815481398
ENSDARG00000016404	ptch1	-1.07972969473262	8.5427729321406e-09
ENSDARG00000016460	fut9a	-0.940828908925795	4.59051853755322e-06
ENSDARG00000016464	cdc42bpab	-0.483078425383486	0.000807245718834804
ENSDARG00000016479	ugt5a1	-2.63871387829524	0.00296703339320021
ENSDARG00000016494	ddc	-1.3593824129916	2.35000994476035e-05
ENSDARG00000016526	gata3	-0.679158783788377	6.81079533070843e-07
ENSDARG00000016531	klhl4	-0.855262807006184	0.000290598466089387
ENSDARG00000016532	suco	-0.824100127772898	7.06225381521189e-10
ENSDARG00000016536	npas2	-1.12968540822127	3.10000147270482e-06
ENSDARG00000016551	iqsec1b	-0.518363221878453	0.00015108184591399
ENSDARG00000016584	rgs7a	-0.553609317167051	0.00581298834784813
ENSDARG00000016623	si:ch211-195b13.1	-0.808693556225037	6.98745499656385e-09
ENSDARG00000016667	gabbr1b	-0.698331409980152	0.0012302471418031
ENSDARG00000016676	gnao1a	-0.964254636699304	1.96165516686989e-13
ENSDARG00000016718	mmp11b	-0.483319275722396	0.0011798075568341
ENSDARG00000016725	gadd45gb.1	-0.645510744109022	1.86502930979597e-08
ENSDARG00000016749	slco1c1	-0.638870122145278	0.00508512214512993
ENSDARG00000016783	srsf6b	-0.738091761019343	1.54952494439144e-12
ENSDARG00000016793	crybb1l2	-1.98588154366832	0.000730439425193208
ENSDARG00000016856	pon2	-0.581614254863638	6.38432679223277e-05
ENSDARG00000016858	smad7	-1.20668559274598	4.74050980931188e-15
ENSDARG00000016868	rhobtb4	-0.927582226078398	8.41921964953801e-06
ENSDARG00000016875	gys1	-1.7203577654481	5.55625734674825e-31
ENSDARG00000016934	ttyh2	-1.16436810057509	5.78693005737587e-14
ENSDARG00000017006	dennd5a	-0.553235284783652	0.00126206305396586
ENSDARG00000017007	nr4a2a	-1.78114388117719	1.23993726167879e-21
ENSDARG00000017036	svilc	-1.31787075835038	0.00153054413169009
ENSDARG00000017121	mafba	-0.665073938239428	3.7052322517413e-05
ENSDARG00000017162	kif3ca	-0.955384702685117	4.95295595749275e-06
ENSDARG00000017173	si:dkey-29p10.4	-0.74644704736946	7.40577948159623e-06
ENSDARG00000017195	foxf2a	-1.34033737432849	1.71745864685075e-13
ENSDARG00000017229	megf10	-0.60579622824744	0.00593750760075399
ENSDARG00000017321	kdr	-0.549659694797551	0.00564527603799151
ENSDARG00000017338	kidins220b	-0.894164091632146	6.75844593605886e-17
ENSDARG00000017386	sobpb	-0.684437547221457	4.82429092664316e-05
ENSDARG00000017429	sphkap	-1.52455419399569	9.81016694658148e-10
ENSDARG00000017441	mylz3	-1.03478809630202	1.78472083313954e-09
ENSDARG00000017446	camk1db	-0.720115281458557	0.00435680407235894
ENSDARG00000017466	ncam2	-1.19193181898132	2.05426329663628e-06
ENSDARG00000017591	fat1a	-0.674139679391919	1.42039872793626e-06
ENSDARG00000017602	ccng2	-0.719894264701472	8.67994354842759e-08
ENSDARG00000017624	krt4	-0.771169387493339	7.99799965304719e-10
ENSDARG00000017673	nova2	-0.746841642148518	2.13144276506088e-08
ENSDARG00000017728	phb2b	-0.568429433287893	3.18430791631676e-05
ENSDARG00000017748	arhgap29b	-0.416010662425499	0.00372464963074857
ENSDARG00000017780	rorcb	-0.885130832573024	7.17012920991787e-07
ENSDARG00000017785	zgc:158689	-0.571216096409864	0.00474533374292091
ENSDARG00000017790	chrnb2	-0.877696186374772	8.6237187057543e-07
ENSDARG00000017798	bcor	-0.785547867434319	5.06432092632133e-07
ENSDARG00000017803	gsk3ba	-0.379273908967829	0.00442787770467352
ENSDARG00000017860	rgs5b	-1.25704204065431	0.00308283779514893
ENSDARG00000017882	rdh1	-3.84779025623261	5.19681652405124e-19
ENSDARG00000017929	ncoa2	-0.347252686417491	0.00584554668392121
ENSDARG00000018032	scn8ab	-0.504145478581135	0.0079466642513976
ENSDARG00000018105	casq1b	-1.19341912544929	1.50683211044457e-10
ENSDARG00000018111	kdm7aa	-0.646510158806464	1.84261343836453e-05
ENSDARG00000018149	slc38a4	-0.337449478490572	0.00721529000410072
ENSDARG00000018159	ano10b	-0.592395255970225	0.000274333510529432
ENSDARG00000018165	depdc1a	-0.737702948835228	1.93318656297836e-08
ENSDARG00000018178	pgm2	-0.420178897053883	0.00628374021950141
ENSDARG00000018259	atp1a3a	-1.01023124497702	5.62319396339653e-20
ENSDARG00000018264	trim101	-1.01055231206681	2.10467585246708e-08
ENSDARG00000018266	mthfd1a	-0.589042381019942	0.00288521078643172
ENSDARG00000018283	cyba	-1.03182953685961	3.65279265171233e-08
ENSDARG00000018321	lbx1a	-1.22160929875052	1.34360177201523e-11
ENSDARG00000018342	ggt1b	-1.35440813021869	6.97412449708342e-06
ENSDARG00000018361	sult1st3	-4.78299247344324	0.000377195680489824
ENSDARG00000018393	kank2	-0.803178774456753	1.54148704728737e-05
ENSDARG00000018397	hpca	-1.53981792198831	2.05874441029419e-32
ENSDARG00000018459	msrb2	-2.35454824682181	1.26572881461443e-41
ENSDARG00000018478	agxtb	-4.59543805022712	3.00842776010256e-05
ENSDARG00000018492	znf503	-0.536828614615274	0.000233344962075051
ENSDARG00000018529	lipf	-0.381148009318319	0.00648347010987207
ENSDARG00000018542	hapln4	-2.5186897782302	2.41620134355415e-06
ENSDARG00000018559	kdm7ab	-0.615915705728438	3.49918501141338e-06
ENSDARG00000018611	lbx1b	-2.06309002676458	2.77135129144443e-17
ENSDARG00000018619	cers4b	-0.803304475037147	0.003814956736478
ENSDARG00000018621	slc6a19a.1	-2.10899639722017	1.753322796942e-06
ENSDARG00000018693	cdh2	-0.748316682721647	1.06679376642857e-06
ENSDARG00000018726	slco3a1	-0.716485735639222	0.000947407195392494
ENSDARG00000018750	npr1b	-1.10411551735856	9.66137777076193e-05
ENSDARG00000018773	hivep2b	-1.9000882378567	0.00849581706407259
ENSDARG00000018797	crygmxl1	-3.43556986712538	1.56849890220487e-23
ENSDARG00000018817	bdnf	-0.802916153273533	0.00104884730139607
ENSDARG00000018820	flncb	-0.619580021066719	6.88538332371771e-05
ENSDARG00000018856	dclk1a	-1.08074643065395	1.73472245034622e-09
ENSDARG00000018896	mmp24	-1.55989193047414	1.98519986465932e-13
ENSDARG00000018907	kat6a	-0.579160989470796	4.20365094148759e-05
ENSDARG00000018968	acvr1ba	-0.988519676681027	1.24030272306875e-19
ENSDARG00000018971	b3gnt5a	-0.574898028463749	4.13585445636063e-05
ENSDARG00000018985	castor2	-0.422313959594042	0.0063269472998984
ENSDARG00000019013	barhl1b	-1.16326656618418	0.000571025718846273
ENSDARG00000019063	fat1b	-0.794981599122021	0.00161738532200294
ENSDARG00000019096	myl7	-0.879381202011674	4.8796971883061e-06
ENSDARG00000019122	he1.2	-1.14119573038658	3.55883228945381e-16
ENSDARG00000019208	camsap1a	-0.662310259597436	8.28906629786365e-05
ENSDARG00000019228	mogat2	-1.04486838770615	0.00104644927049858
ENSDARG00000019233	nln	-1.2599450341605	9.33784285903135e-13
ENSDARG00000019235	sema3aa	-0.789603577862222	2.81426575008655e-09
ENSDARG00000019302	mid1ip1b	-0.465082297264263	0.00356586510264063
ENSDARG00000019307	dusp5	-0.93165037240775	0.00446913328369746
ENSDARG00000019328	plxna4	-1.11557824130411	6.84703670510124e-23
ENSDARG00000019335	hes6	-0.44662355778011	0.00187825922870148
ENSDARG00000019360	sec23b	-0.570872390895533	2.22570429406078e-07
ENSDARG00000019371	flt1	-0.88294400196929	0.000587794802922111
ENSDARG00000019420	etnk1	-0.849134478885405	3.88404206681585e-12
ENSDARG00000019426	trioa	-0.558472482100754	0.000631935315545856
ENSDARG00000019492	shbg	-2.14061342901209	0.00146761079685099
ENSDARG00000019521	mpx	-1.60638872827474	2.20157469401788e-36
ENSDARG00000019601	col12a1b	-1.24384290574264	1.78025671735334e-19
ENSDARG00000019613	ip6k2b	-0.413458299325848	0.00672879299479292
ENSDARG00000019651	zgc:162239	-3.50582259556904	4.45758717045739e-19
ENSDARG00000019658	pou2f2a	-0.803128543010145	6.1005063800586e-07
ENSDARG00000019702	aldocb	-0.676497684400257	4.69972278716598e-08
ENSDARG00000019713	oatx	-0.62367407659516	6.5611767175515e-06
ENSDARG00000019774	zhx3	-0.406211684342005	0.00681344343753053
ENSDARG00000019815	fn1a	-0.584962208123558	3.16830062462005e-06
ENSDARG00000019856	atp1a1b	-0.994804282421777	1.30956682574586e-17
ENSDARG00000019932	slc5a11	-7.4687926820544	1.81834015229901e-08
ENSDARG00000019945	ptprdb	-0.76579077260622	0.000736271194759179
ENSDARG00000019961	znf513a	-0.391912252765334	0.00430579483190069
ENSDARG00000019986	grhprb	-0.376736394396442	0.00280587443844708
ENSDARG00000020031	cldn11a	-0.915123423907247	4.36717083847669e-10
ENSDARG00000020041	vps35l	-0.377723026957566	0.00294437447978586
ENSDARG00000020057	bmpr2b	-1.12518027904892	8.22023575013189e-10
ENSDARG00000020114	slc20a1a	-1.43037167880487	8.7388205171156e-12
ENSDARG00000020122	endou2	-1.85674484897449	0.00164555331995864
ENSDARG00000020164	efnb2a	-0.319468418624663	0.00359983355390478
ENSDARG00000020212	slc1a1	-0.752911335852989	0.0015802827709047
ENSDARG00000020219	dld	-0.584303813903117	2.88608994280183e-07
ENSDARG00000020231	mapre3a	-0.773225141559857	0.00312671672750857
ENSDARG00000020237	mc1r	-0.929450217039992	0.00742943271308557
ENSDARG00000020239	lpin1	-1.7387665962481	3.30638138570515e-26
ENSDARG00000020242	fermt2	-0.981862217301227	8.07951723703355e-08
ENSDARG00000020252	btbd10b	-0.851175189268629	4.30423123936606e-12
ENSDARG00000020258	ewsr1a	-0.858677707989452	2.59894333952198e-09
ENSDARG00000020284	si:ch211-278j3.3	-0.626740340352064	0.000722021090497022
ENSDARG00000020371	g6pc3	-1.26014710552701	8.23689956249657e-08
ENSDARG00000020377	eif4g2a	-0.326400885598812	0.00371344469456629
ENSDARG00000020395	mical2b	-0.397203604576509	0.0037789595057539
ENSDARG00000020450	cacng8a	-0.810905344915483	0.00951597015413054
ENSDARG00000020455	si:ch211-171h4.3	-4.72577486053502	1.0642002577853e-08
ENSDARG00000020475	znrf1	-0.955595910415414	7.34522062802726e-06
ENSDARG00000020493	lgi1a	-0.740296042219413	8.01698209890541e-09
ENSDARG00000020573	ddx3xa	-0.556879995391224	3.64268894488961e-07
ENSDARG00000020581	otofb	-1.14758843002246	8.81202309349997e-08
ENSDARG00000020609	snap25a	-0.358671784023542	0.00133015555682963
ENSDARG00000020610	tnnt2a	-0.585057769307202	0.00730322997406496
ENSDARG00000020735	efcab6	-0.777687391965336	0.00115958207753622
ENSDARG00000020741	fga	-0.734277273617305	3.28317508186531e-11
ENSDARG00000020764	slmapb	-1.70398741913635	8.96513695448387e-11
ENSDARG00000020771	tnr	-1.10627452483779	2.48105605095422e-06
ENSDARG00000020795	rac3b	-0.415961959194219	0.00101952045760696
ENSDARG00000020845	tns1b	-0.555167270384054	0.0019575082076529
ENSDARG00000020876	pdk2a	-0.634883420406062	6.34837676589549e-05
ENSDARG00000020890	tmod4	-0.51406820483543	0.000202067382074972
ENSDARG00000020926	creb3l3l	-0.585946119149253	7.72162127992451e-05
ENSDARG00000020953	dnajb6b	-0.650739191598703	7.75260486524556e-05
ENSDARG00000020956	pck2	-0.511037609362157	5.62410790354651e-05
ENSDARG00000020982	prickle2a	-0.691449640175472	0.00418461159621134
ENSDARG00000021082	sec31a	-0.706356881777646	1.04081993220293e-08
ENSDARG00000021137	adgrv1	-0.869610213798757	4.82107928228309e-10
ENSDARG00000021140	pabpc1b	-0.75619425937983	4.48314784147452e-11
ENSDARG00000021143	rtn1b	-0.759223160620731	3.03381110498257e-08
ENSDARG00000021151	ptpreb	-1.21869627597824	4.96083553481119e-15
ENSDARG00000021163	thrb	-0.852224423815833	1.48543170141341e-08
ENSDARG00000021195	st8sia6	-0.597762026052915	7.6266856156632e-07
ENSDARG00000021265	mybpc2b	-1.74900360602052	0.00394015657829712
ENSDARG00000021305	slc30a2	-1.04880584516486	0.000390787721481355
ENSDARG00000021339	cpa5	-0.864999368059584	0.00069988171146422
ENSDARG00000021343	wsb1	-0.985034168768107	1.34873035157693e-15
ENSDARG00000021351	nefma	-1.19088116407715	1.42722225120952e-15
ENSDARG00000021372	tob1b	-0.596331422036113	0.00144208876992388
ENSDARG00000021405	chd3	-2.23578045050008	3.50786287714992e-08
ENSDARG00000021442	cdh11	-0.493574765232232	7.29241062545539e-06
ENSDARG00000021466	ireb2	-0.39534526495987	0.00710267778519311
ENSDARG00000021539	ephb2b	-0.663157075847639	1.42727901701935e-06
ENSDARG00000021584	cntn5	-1.08075935541672	2.06026782789934e-07
ENSDARG00000021589	tmem60	-0.783771824679695	0.000341323374375183
ENSDARG00000021595	lhfpl3	-0.720497054858549	0.000164156833708509
ENSDARG00000021607	negr1	-0.487607950790415	0.00280906143480479
ENSDARG00000021633	sh3bgr	-1.37266961116566	5.03918825470003e-19
ENSDARG00000021735	cacna1ba	-0.683531314752727	0.00227833172030801
ENSDARG00000021833	ahr2	-0.585299873142765	1.72295539492694e-07
ENSDARG00000021896	asap3	-0.491081923426518	0.00270939903738996
ENSDARG00000021905	derl1	-0.368172971908752	0.00925375849292416
ENSDARG00000021916	vax1	-0.93625326160676	1.40058286156863e-05
ENSDARG00000021948	tnc	-0.521418661159817	1.65949356388277e-06
ENSDARG00000021987	plecb	-0.711675434833004	3.10741321813271e-09
ENSDARG00000022085	si:dkey-34e4.1	-0.612233636038533	0.000261154240796061
ENSDARG00000022139	ocstamp	-3.64825569521361	0.00406470214665546
ENSDARG00000022176	IGLON5	-0.802944753559639	0.00346516125923571
ENSDARG00000022203	gtf2ird1	-0.587916734336028	6.81396747882009e-05
ENSDARG00000022261	pdzk1	-1.0608669866059	1.60520234102224e-05
ENSDARG00000022413	ing5a	-0.708200747028636	0.00144124755043415
ENSDARG00000022430	ppp1r8b	-0.639107412652906	2.46906843432643e-05
ENSDARG00000022456	eno1a	-0.984795570250859	2.53422965257763e-10
ENSDARG00000022509	cox4i2	-1.15720310720819	2.28079675109088e-05
ENSDARG00000022525	mchr1b	-5.44109051800595	4.53588763029379e-21
ENSDARG00000022531	ntn1b	-0.703277831170939	2.65469059482627e-06
ENSDARG00000022599	dnpep	-0.363201943877557	0.00779394102729071
ENSDARG00000022615	si:ch211-241e1.3	-1.35056742067816	5.20202261469256e-19
ENSDARG00000022670	he1.3	-2.11431279597317	2.87441482639898e-07
ENSDARG00000022772	OSBP2	-1.20086584765969	1.41999162512178e-10
ENSDARG00000022810	fzr1b	-0.572142307283958	0.000172170110086116
ENSDARG00000022817	pvalb3	-1.52117006485834	5.86613643209385e-15
ENSDARG00000022904	skilb	-1.02104071909269	2.25062178274225e-07
ENSDARG00000023174	fez1	-0.894185056993683	9.37337530844181e-16
ENSDARG00000023228	vsnl1a	-0.411154283046028	0.00884660551935232
ENSDARG00000023272	tfap2d	-3.31125369314526	1.65947070711129e-59
ENSDARG00000023318	fmn2a	-1.18082435520581	3.36620861737478e-06
ENSDARG00000023445	atp2b3b	-0.790828716287695	0.000227958624268632
ENSDARG00000023526	ggt1a	-1.79746926506103	9.84896262437421e-05
ENSDARG00000023600	sh3gl2a	-0.426572479603774	0.00804608541852878
ENSDARG00000023694	spon1b	-0.724546325966974	2.19319421670367e-07
ENSDARG00000023759	zgc:73226	-1.3185195497869	1.03339730223049e-05
ENSDARG00000023797	ryr1b	-2.31660178929224	0.000483036539378644
ENSDARG00000023861	dnase1l1l	-1.78707060635007	5.59006709924746e-09
ENSDARG00000023914	mark4a	-0.703896532556084	0.00595070016477966
ENSDARG00000023916	phactr1	-0.540223685066181	0.00835199448352905
ENSDARG00000023933	skila	-0.720144344110043	0.00279219462315227
ENSDARG00000023940	si:ch73-362m14.4	-1.44119196526859	0.000141182641662135
ENSDARG00000024017	mdga2a	-1.60257554441914	1.68123163277645e-06
ENSDARG00000024299	c1qtnf4	-1.04047341598222	7.70609419867915e-11
ENSDARG00000024433	pvalb4	-0.535407711982743	1.36271769691125e-06
ENSDARG00000024540	tspan36	-0.978768072784819	1.66467404972729e-07
ENSDARG00000024548	cryba4	-1.64911070300544	0.00161021018687238
ENSDARG00000024619	foxo6b	-0.708570539497273	0.00179436212689422
ENSDARG00000024631	nlrc5	-1.66215638538674	0.000340042065132947
ENSDARG00000024694	myo1b	-0.314071987827754	0.00876740521710444
ENSDARG00000024744	dpp6b	-1.14341408280654	2.41311613925339e-08
ENSDARG00000024785	ctnna2	-1.64402289394788	2.1442127705718e-18
ENSDARG00000024829	tnn	-0.889205385611543	1.38719792649674e-15
ENSDARG00000024831	crhbp	-0.853592502842122	0.0012504275538584
ENSDARG00000024865	dscama	-1.33871580465664	2.25919686403208e-13
ENSDARG00000024874	dock4b	-0.527517285496919	0.000585499526610178
ENSDARG00000024966	MARK4	-0.660995358914451	1.6626352294935e-07
ENSDARG00000025034	syngr3b	-0.653563975163519	6.34837676589549e-05
ENSDARG00000025089	loxl4	-1.11417701908628	6.24832726402998e-05
ENSDARG00000025106	ppp3cb	-0.496890313365752	0.00250547371869641
ENSDARG00000025131	lbx2	-0.423074060594742	0.00391346876665329
ENSDARG00000025162	asic4a	-1.85672641436496	2.98214659410636e-07
ENSDARG00000025254	s100a10b	-0.592355472780572	4.0874990046585e-05
ENSDARG00000025325	ccsapa	-0.945525511098891	1.37206550961965e-05
ENSDARG00000025428	socs3a	-1.14243891298994	3.09925584270933e-07
ENSDARG00000025513	dip2cb	-0.817262794649171	2.92615535746616e-06
ENSDARG00000025522	sgk1	-0.725908655723753	1.33309164775687e-09
ENSDARG00000025595	agmo	-1.79828832747072	6.48568950778505e-09
ENSDARG00000025728	grin1b	-1.00840363023874	1.34254594802374e-10
ENSDARG00000025847	sox12	-1.21297675292312	1.06924342610044e-15
ENSDARG00000025891	shox	-2.01935534811731	4.61259954190814e-27
ENSDARG00000025903	lgals9l1	-1.08692978999664	5.90713989680955e-05
ENSDARG00000025912	bscl2l	-2.16911553385304	7.42313252650773e-44
ENSDARG00000026070	cd82b	-0.371155180431948	0.00316298517840056
ENSDARG00000026166	emilin1b	-0.408247567277528	0.00290961218663847
ENSDARG00000026247	insyn1	-1.36033614496246	0.00199412606759289
ENSDARG00000026359	pbld2	-2.31771276951247	1.00391151462813e-26
ENSDARG00000026395	rfx4	-0.491364308953244	0.000273268491706579
ENSDARG00000026482	arhgap12b	-0.732333103393283	3.59826351267999e-05
ENSDARG00000026531	alcama	-0.45426916983508	0.00102658991903751
ENSDARG00000026611	socs3b	-0.683766468519095	0.000187342004826813
ENSDARG00000026634	ehmt1b	-1.09339397719938	3.44711245960819e-22
ENSDARG00000026682	zgc:101583	-1.21544786688901	2.1759006760142e-09
ENSDARG00000026753	grik4	-1.03009465406837	0.00465093633808662
ENSDARG00000026784	robo1	-1.08976439882062	3.6170754683481e-13
ENSDARG00000026801	stau2	-0.690479755781807	7.72693463722636e-08
ENSDARG00000026820	gucy2d	-0.931687365283275	1.99720250160699e-05
ENSDARG00000026865	fam107b	-0.457366647609528	0.00451752641325153
ENSDARG00000026875	tlcd3ba	-0.914443180471568	1.48987016692727e-11
ENSDARG00000027041	pcdh17	-0.925405680378021	3.24346463605897e-13
ENSDARG00000027065	slc38a3a	-1.80172950570789	1.08354696709931e-13
ENSDARG00000027079	znf804a	-0.777918758215826	0.000161187215846368
ENSDARG00000027109	zfr	-0.515544944816082	0.000364153078976765
ENSDARG00000027222	adgrg1	-0.504338347003316	1.44382392767683e-05
ENSDARG00000027236	rs1a	-2.36674415232474	0.00214350828567179
ENSDARG00000027249	btg1	-0.545170062481714	1.87701403508555e-05
ENSDARG00000027316	tcp11l2	-0.53088950181175	9.00276439749786e-05
ENSDARG00000027353	zmym2	-0.528361221678977	0.000221146734251697
ENSDARG00000027355	slc25a4	-0.905219214143523	5.43378462935344e-09
ENSDARG00000027394	si:ch211-150g13.3	-1.14419856903453	1.95159660223082e-14
ENSDARG00000027419	gad1b	-0.738564224898903	2.21124807853708e-08
ENSDARG00000027423	igf1ra	-0.49101889741171	0.00443027183086064
ENSDARG00000027424	slc25a3a	-0.908302271311261	0.00162454312948839
ENSDARG00000027495	elovl4b	-0.871636229860173	9.33317072137509e-05
ENSDARG00000027529	hmox1a	-0.484989192495154	9.67461153897148e-05
ENSDARG00000027602	lrfn1	-1.41771139266775	0.00361647029261898
ENSDARG00000027740	adcyap1b	-0.455792930790074	0.00156060520422221
ENSDARG00000027744	gadd45ba	-0.763359731597039	0.00118997915548505
ENSDARG00000027828	grin1a	-0.738787459385983	2.24706337763128e-08
ENSDARG00000027867	paplna	-0.53528102034593	0.00473446444973696
ENSDARG00000027992	hao2	-0.554803931741246	0.00025281380550738
ENSDARG00000028000	pfkpa	-1.38818166945354	1.7344905951412e-26
ENSDARG00000028053	bmp1b	-1.75700368860283	2.20911030343238e-08
ENSDARG00000028066	diras1a	-1.23428335433014	1.21014157914828e-16
ENSDARG00000028067	bnip3lb	-1.01126644893176	9.0841430330253e-13
ENSDARG00000028087	aldh2.2	-0.375493669161175	0.00495791281604872
ENSDARG00000028098	fut9d	-1.03103664714558	8.93599150389645e-10
ENSDARG00000028118	dscamb	-2.16679837174653	3.00062815872583e-20
ENSDARG00000028148	pax2a	-0.856087506665647	1.27164920577138e-09
ENSDARG00000028159	tead1a	-0.57814876038346	0.000106067450194339
ENSDARG00000028173	slc4a2a	-0.778032903371944	2.36360254238369e-05
ENSDARG00000028213	ttn.2	-1.84142830164725	0.00104274257161705
ENSDARG00000028222	itgb8	-0.951026129250546	0.000224517221439061
ENSDARG00000028228	zbtb18	-0.853075704383933	7.87935325297018e-15
ENSDARG00000028257	cyb561a3b	-1.63402092817312	7.01854477098847e-11
ENSDARG00000028275	sult1st1	-0.691261854389033	6.28132049099984e-06
ENSDARG00000028306	prph	-0.741596065105725	3.49440037698318e-07
ENSDARG00000028367	sult2st3	-1.6236049225603	1.68330831495958e-22
ENSDARG00000028393	daam2	-1.40803826944463	9.89321608929089e-07
ENSDARG00000028396	fkbp5	-5.17017519732535	1.50296334372635e-239
ENSDARG00000028507	itgb4	-0.477028276656181	3.48336748652353e-05
ENSDARG00000028552	plppr3b	-2.77268345389447	2.72336416591162e-06
ENSDARG00000028625	jph2	-1.84124280487538	2.82140123792433e-05
ENSDARG00000028628	gdap1l1	-1.33718069464322	6.71668491067197e-07
ENSDARG00000028676	nuak1b	-1.05649773352476	3.94984262582537e-19
ENSDARG00000028784	si:dkey-24p1.6	-2.95941223794231	6.53012015528888e-44
ENSDARG00000028793	nlk2	-1.17175732469063	2.75179260031475e-08
ENSDARG00000028800	CYTH2	-0.960266185569878	2.32239640595871e-07
ENSDARG00000028857	sgsm1a	-1.17420763145196	3.94476337206595e-05
ENSDARG00000028943	mtss1la	-0.555356407024836	5.3538540351797e-06
ENSDARG00000029039	zdhhc23a	-2.16040261490532	0.0048474852780632
ENSDARG00000029057	tm6sf2	-0.924180984507874	5.15214126161004e-05
ENSDARG00000029069	tnni2a.4	-1.0681690679054	6.20863882022377e-10
ENSDARG00000029075	pfkfb4b	-1.69985442935881	4.14786906186787e-45
ENSDARG00000029114	si:dkey-40m6.8	-1.23104833546972	1.86613520782119e-22
ENSDARG00000029146	lrp1ab	-0.978697072059725	1.78849133823407e-15
ENSDARG00000029170	si:ch211-200p22.4	-0.371581229757766	0.00713610052267207
ENSDARG00000029263	hoxb3a	-0.350168950841674	0.00280392100848489
ENSDARG00000029296	nexmifb	-0.505813539103353	0.000130988576922029
ENSDARG00000029439	atp2a2a	-0.806855002482193	1.65781482010174e-07
ENSDARG00000029457	cacna1sa	-1.283382915031	3.42907760267572e-12
ENSDARG00000029463	asap1a	-0.366807927902653	0.0053382266399437
ENSDARG00000029476	ldlra	-1.24091280355462	0.000284150805139633
ENSDARG00000029497	tfcp2l1	-1.02518699037525	0.00080270562149749
ENSDARG00000029524	impdh1b	-0.571789019413878	1.88813689609495e-07
ENSDARG00000029689	tkta	-0.803370944953063	4.21984195157218e-08
ENSDARG00000029764	mef2ca	-0.817968515475089	2.43847446270997e-05
ENSDARG00000029832	slc26a1	-0.729102389033445	0.000199947136069984
ENSDARG00000029841	tmprss9	-1.18607568928523	4.75261276409064e-13
ENSDARG00000029894	slc2a15a	-2.30222015546039	2.86485765785826e-37
ENSDARG00000029905	phyhd1	-0.785304004709213	1.36555237576851e-05
ENSDARG00000029995	tnni2b.2	-3.58504604246748	2.45296344693994e-15
ENSDARG00000030058	tbx4	-1.11625615728187	0.000785311227449788
ENSDARG00000030078	glipr1b	-0.961942862805181	0.0014344122317554
ENSDARG00000030106	stmn4	-0.842084763272048	4.90928916681794e-08
ENSDARG00000030116	susd6	-0.341438333373435	0.00367535824913065
ENSDARG00000030155	ssbp3b	-0.410148283366007	0.000296344973518599
ENSDARG00000030157	mybpc2a	-1.76949554891987	0.00893486255268814
ENSDARG00000030263	mfsd2b	-1.1661151901812	0.00193764387462693
ENSDARG00000030265	scdb	-0.685582252296684	5.16168958314839e-06
ENSDARG00000030270	tnnt3a	-0.836646841074503	6.97465922866198e-06
ENSDARG00000030289	jag1a	-0.836826529118822	1.17162117735824e-08
ENSDARG00000030297	sox13	-0.432645505236308	0.00315827760000807
ENSDARG00000030326	efna1a	-0.359088451920828	0.00496109554762287
ENSDARG00000030349	cryba2a	-1.98320652975468	2.15087978862297e-05
ENSDARG00000030376	grin2bb	-1.08406247041631	2.13251058691621e-07
ENSDARG00000030411	crygn2	-1.4356544492912	0.00479486576491812
ENSDARG00000030463	tppp3	-0.68193737229096	0.00188511530785188
ENSDARG00000030490	sptb	-0.619331534609473	0.000124816888201819
ENSDARG00000030514	acsl1a	-0.563275825455766	0.000107101041671002
ENSDARG00000030604	phkg1a	-1.7353125409754	2.71403603383797e-09
ENSDARG00000030614	syt1a	-0.909995656357454	4.32448041380914e-13
ENSDARG00000030621	th	-1.41600222116461	9.28943502315876e-06
ENSDARG00000030656	sept3	-0.87540663188466	1.70383612295471e-13
ENSDARG00000030687	phka2	-1.35601794769798	1.91287497094289e-18
ENSDARG00000030733	b3gat2	-0.585202998521249	0.00375928481561034
ENSDARG00000030832	otofa	-1.02145549436578	1.10164587571448e-06
ENSDARG00000030844	klf11a	-1.38381615666119	2.12234920109291e-16
ENSDARG00000030871	siah1	-0.483735664511327	3.77534613041876e-05
ENSDARG00000030896	foxq1a	-1.76781391963017	0.00634751726361347
ENSDARG00000030905	cited2	-0.654478646542374	7.37675835142841e-05
ENSDARG00000030999	mybl1	-1.12844257284246	3.94673403094718e-18
ENSDARG00000031048	gspt1	-0.649825325210542	0.000660500498767689
ENSDARG00000031049	igsf21a	-1.35549568579892	2.5460629824311e-05
ENSDARG00000031150	gba3	-1.15927779968143	0.00127205632162241
ENSDARG00000031203	commd1	-0.458558467487194	0.00413122767038334
ENSDARG00000031222	lhx2b	-0.634269856993655	1.01735529801148e-05
ENSDARG00000031240	kidins220a	-0.41595119467208	0.00287096371778798
ENSDARG00000031269	rnf123	-1.18039165972277	2.78097200038321e-09
ENSDARG00000031283	vamp1	-0.748253669869957	2.44196066613244e-08
ENSDARG00000031316	six6b	-0.787768887667291	2.49008329407321e-06
ENSDARG00000031336	hsd20b2	-0.75840443730246	0.00330173813307657
ENSDARG00000031348	mc5ra	-1.75836140918845	1.59999853903696e-08
ENSDARG00000031420	wt1a	-0.540943256710091	0.00636002327024639
ENSDARG00000031426	csrnp1a	-0.561908519977	0.000179349328318329
ENSDARG00000031548	ephb3a	-0.921000428310926	8.26457458486703e-12
ENSDARG00000031588	si:dkey-239b22.1	-2.44991032851297	6.2954866902214e-11
ENSDARG00000031658	si:ch211-207d6.2	-0.462431637220596	0.00549890917528049
ENSDARG00000031693	kif9	-1.17413475817696	0.00622011371892512
ENSDARG00000031702	prkg1b	-1.48045676670991	4.52078357429965e-14
ENSDARG00000031768	roraa	-0.564926950689273	0.000495091618006107
ENSDARG00000031783	adcy8	-1.31320463760821	5.94215360388911e-06
ENSDARG00000031796	ache	-0.707701700966384	4.36979180482754e-05
ENSDARG00000031817	trim2a	-1.365613223225	0.000227194423690996
ENSDARG00000031875	trpa1b	-0.849692351156777	0.00738865645687526
ENSDARG00000031888	mapk8a	-0.478814935444602	0.000708953657948635
ENSDARG00000031894	lef1	-0.770613682738633	1.0108711541025e-08
ENSDARG00000031915	hif1an	-1.27481039775195	9.82746882183996e-15
ENSDARG00000031952	mb	-1.13949498657392	2.88309516350857e-07
ENSDARG00000032049	enah	-0.839459945623285	1.16189178203187e-09
ENSDARG00000032083	dpysl2b	-0.916568590638131	3.23892669619966e-13
ENSDARG00000032161	srgap2	-0.555702784241079	2.21546515563371e-05
ENSDARG00000032238	dnm3a	-0.755480393309468	0.000799542097208151
ENSDARG00000032263	zgc:110224	-0.649442472895318	0.000965106420516613
ENSDARG00000032317	tox	-0.547190606271851	0.00210168010511672
ENSDARG00000032344	pde4a	-0.892545069813285	3.875621672794e-08
ENSDARG00000032369	btbd6b	-0.450227222635763	0.00349621216072663
ENSDARG00000032380	ompb	-4.14781914297455	0.0039329473985173
ENSDARG00000032496	pon1	-1.80843690779365	1.12446088235234e-39
ENSDARG00000032553	egln3	-4.73042123187957	6.63987616323495e-33
ENSDARG00000032565	cacng2a	-1.12142834020987	3.24860130375807e-06
ENSDARG00000032578	pax2b	-1.07416007196132	4.11363052045696e-07
ENSDARG00000032584	thnsl2	-0.725043918135153	0.000506506255369563
ENSDARG00000032601	macrod2	-0.56438033536226	0.00317446184921731
ENSDARG00000032617	fgfrl1a	-0.538318997269577	0.000259276190596236
ENSDARG00000032619	tob1a	-0.720862027481611	2.02533110651003e-06
ENSDARG00000032630	neb	-1.88861162640618	0.00400269660360328
ENSDARG00000032639	cd36	-1.03781412275588	7.6906103456717e-05
ENSDARG00000032651	ppp1r10	-0.407270471912627	0.00172517859314002
ENSDARG00000032705	foxg1b	-2.55642128292115	2.56338699682158e-37
ENSDARG00000032799	kcnd2	-1.51777109638716	3.0481415913356e-07
ENSDARG00000032808	tdrd7a	-2.26964214459536	4.35450008593749e-07
ENSDARG00000032831	htra1a	-0.654364966029806	0.00183762395270197
ENSDARG00000032865	pacsin1a	-0.625802458524042	3.26870363464739e-05
ENSDARG00000032868	pde4ba	-0.727297792327847	3.26550247606821e-06
ENSDARG00000032919	chchd3a	-0.429079610052341	0.00203109090993993
ENSDARG00000032929	cryba1l1	-1.76459819664024	0.00168283440391542
ENSDARG00000032951	nrbp2a	-0.429140362273399	0.00670351006651444
ENSDARG00000032976	cmlc1	-0.798537920227548	0.000140244104973129
ENSDARG00000032990	plxnb3	-0.898748655673832	1.21665772281162e-06
ENSDARG00000033046	ccni2	-0.919166177584409	0.000135253155724022
ENSDARG00000033140	desi1a	-0.624900480067658	4.7515827163532e-05
ENSDARG00000033160	nr1d1	-1.95465437525951	1.77928870088295e-17
ENSDARG00000033161	sst1.2	-0.70172299717083	0.00138962177268913
ENSDARG00000033182	arl4ab	-0.644394869503482	0.00181526013761679
ENSDARG00000033201	crip2l	-0.640538368408015	7.16308367497991e-05
ENSDARG00000033234	stmn2a	-0.37775727051128	0.000657497673859947
ENSDARG00000033307	igf2b	-1.04637310149572	3.15519930367324e-12
ENSDARG00000033382	grifin	-3.45667367704978	1.69028195190254e-65
ENSDARG00000033437	rps6ka1	-0.410133480276269	0.00709270987828832
ENSDARG00000033447	nxph1	-1.90082480093994	4.08490166845031e-21
ENSDARG00000033498	rorb	-1.23020083002217	4.27474278899996e-09
ENSDARG00000033516	efr3ba	-0.572554408562404	0.00152989333354722
ENSDARG00000033567	fkbp1ab	-2.09280872266953	1.05291802091121e-18
ENSDARG00000033616	selenon	-0.573956062592237	7.42683297335764e-06
ENSDARG00000033655	stmn1b	-0.954854557666587	1.06967183491947e-16
ENSDARG00000033683	tpma	-0.892072492153862	0.00989093495704658
ENSDARG00000033707	jade1	-0.39968200481078	0.00857709862035375
ENSDARG00000033735	ncf1	-0.722978440945575	0.00649750920752104
ENSDARG00000033832	ampd1	-5.01072344749139	3.2194224649573e-14
ENSDARG00000033845	igsf9ba	-0.990907821752578	0.00436687627833986
ENSDARG00000033854	abrab	-1.49748170609084	0.00168511079346649
ENSDARG00000033871	derl3	-0.7147775832887	0.00358164310001022
ENSDARG00000033928	ndfip2	-0.363105626092053	0.00590000016488237
ENSDARG00000033949	fbxo16	-1.41270222182943	4.80234529719356e-09
ENSDARG00000034043	irx5a	-0.379496221772974	0.00659625787986015
ENSDARG00000034093	dclk2a	-0.686144055319162	3.59913350082256e-09
ENSDARG00000034105	mtus1b	-0.865160566554657	2.45021070324665e-11
ENSDARG00000034117	rarga	-0.322731801856967	0.00713405000355575
ENSDARG00000034168	serpini1	-1.59336790134986	1.23641952293011e-16
ENSDARG00000034173	prkcq	-0.564641381864064	0.00286445766834096
ENSDARG00000034187	calm1b	-0.388174080850516	0.00123317805331041
ENSDARG00000034215	rab42a	-0.555492476146128	0.00951597015413054
ENSDARG00000034229	kcnip3a	-0.865708147989156	0.00293240104507955
ENSDARG00000034268	slit3	-0.773854759555613	1.73784748383084e-07
ENSDARG00000034270	ogdha	-0.565730203834864	3.05971541531981e-05
ENSDARG00000034443	mpped2	-0.537586726676142	0.00237050169621252
ENSDARG00000034453	unc119a	-1.24770125228115	1.47633267552056e-13
ENSDARG00000034473	ttyh3a	-0.415571502496553	0.000918703631739793
ENSDARG00000034493	grin2aa	-0.909942180462655	9.40411525640592e-05
ENSDARG00000034503	per2	-0.986434656559708	7.7070788992881e-07
ENSDARG00000034504	lmo1	-0.447219046916878	0.00625817789114561
ENSDARG00000034522	rab6ba	-0.470167526718862	0.00511987379760606
ENSDARG00000034555	pard3bb	-0.829116061895365	4.42821922018492e-05
ENSDARG00000034588	scn4ab	-0.695087592365195	0.00147815386140353
ENSDARG00000034650	fabp7b	-0.606320741551703	0.000608267461584204
ENSDARG00000034668	celf3a	-0.884798554682491	3.43693530806468e-11
ENSDARG00000034700	vegfab	-0.422462986402108	0.00607305039157984
ENSDARG00000034801	mylka	-1.3504471512574	6.06970835089042e-08
ENSDARG00000034893	rarab	-0.415677881039743	0.00194983469946091
ENSDARG00000034956	myclb	-1.01446676666866	4.39547907369923e-09
ENSDARG00000035005	bag2	-0.614548581778833	0.00749288073309218
ENSDARG00000035056	fgf13a	-0.485145706682258	0.0020551547877683
ENSDARG00000035066	ubtf	-0.386678793184213	0.00105294896393045
ENSDARG00000035185	fzd9a	-3.16002968435847	0.000772593259770957
ENSDARG00000035273	tmtc2b	-1.23461278720949	8.62767013944682e-06
ENSDARG00000035308	grb10b	-1.06105957622078	1.21605983557441e-08
ENSDARG00000035327	ckma	-1.00107518898554	0.00521019044218288
ENSDARG00000035338	tppp2	-0.666076114469734	0.00336486741232127
ENSDARG00000035458	atp2a1l	-4.36093975700505	8.21265828097173e-31
ENSDARG00000035471	si:dkey-220k22.1	-1.1415971718467	0.000432601253203371
ENSDARG00000035519	histh1l	-0.933980059211142	7.58971572456023e-11
ENSDARG00000035538	atp6v0a2a	-0.430674793831045	0.00105113390725985
ENSDARG00000035540	brwd3	-0.38227895384701	0.0019207256956379
ENSDARG00000035544	etnppl	-1.23699878340441	7.38940096706377e-16
ENSDARG00000035555	gbgt1l3	-1.1464508160758	0.000138414483732547
ENSDARG00000035563	znf703	-0.967977970388276	7.54256717702808e-05
ENSDARG00000035578	hs3st1l2	-0.563978360599	0.00251797524262444
ENSDARG00000035601	dao.3	-2.52366288299456	3.44157437243077e-08
ENSDARG00000035602	dao.1	-1.9772039502984	1.44819263032299e-05
ENSDARG00000035603	dao.2	-1.03233494353043	2.77114742200703e-11
ENSDARG00000035610	zgc:113208	-0.430524063968823	0.00770880325646339
ENSDARG00000035630	ypel1	-0.740588383423145	0.00167978962151528
ENSDARG00000035648	irx4a	-1.63020766527995	4.00884204963121e-09
ENSDARG00000035649	ext1c	-0.783455411598272	0.000133462812551978
ENSDARG00000035682	FP102018.1	-0.575524746869618	0.00504714470933928
ENSDARG00000035694	stm	-0.525522039663177	6.90346789930839e-05
ENSDARG00000035719	arl5c	-0.437944670101518	0.00312779335119995
ENSDARG00000035732	arntl1b	-0.944231853980361	2.26510249488137e-09
ENSDARG00000035735	gsx1	-0.735178110298803	1.63863910309494e-06
ENSDARG00000035835	eef2k	-1.36464839691309	2.00131985384573e-26
ENSDARG00000035868	spire1a	-0.565876984841647	0.000234166337835797
ENSDARG00000035870	laptm4b	-0.463766495555554	0.00905072718587685
ENSDARG00000035883	nt5c1aa	-2.00328722092314	0.00505738230688554
ENSDARG00000035891	acana	-0.992254894889959	0.000252617482926088
ENSDARG00000035895	fndc5b	-0.929018884203938	0.00394015657829712
ENSDARG00000035899	lingo1b	-0.876551509054894	0.000127685287637359
ENSDARG00000035905	slc25a44b	-0.508022351023464	0.000252914706981088
ENSDARG00000035907	fam49al	-0.662683454880505	7.01819457411106e-09
ENSDARG00000035909	mfsd2ab	-0.634094276618429	3.60041374508687e-07
ENSDARG00000035910	znf281b	-0.316067747077865	0.0089199922938506
ENSDARG00000035918	bzw2	-1.11551670611006	1.54020039343545e-11
ENSDARG00000035957	gmnn	-0.4528035775316	0.00336598327837318
ENSDARG00000036028	arrdc3b	-0.591928749603421	1.36577405298923e-05
ENSDARG00000036051	irx4b	-1.3647588642156	2.51975754405896e-09
ENSDARG00000036058	gnao1b	-0.490715268420848	0.00947984439257362
ENSDARG00000036086	itga11a	-0.61633522660374	0.0010481805455275
ENSDARG00000036096	smad3a	-0.508925202277327	0.000998493614829911
ENSDARG00000036107	txnipa	-0.547633141335007	0.000108354218943299
ENSDARG00000036109	mtx1b	-0.563587920675588	0.000649318316492344
ENSDARG00000036139	lctla	-3.32470257528493	0.00399325108750794
ENSDARG00000036155	gla	-0.841458608607907	0.00425290728644058
ENSDARG00000036161	hnrnpa0l	-1.54873998108964	8.78015016924823e-45
ENSDARG00000036162	hnrnpa0b	-1.11893822997035	1.08514042466495e-05
ENSDARG00000036168	nfatc1	-0.887948659321635	2.74639066672272e-05
ENSDARG00000036171	rnasel3	-1.7311349397684	9.66901241501748e-22
ENSDARG00000036175	pcdh1b	-1.0571182367755	1.50353999138196e-08
ENSDARG00000036179	myo1ea	-0.592349469642036	2.46203578417285e-06
ENSDARG00000036194	pitx2	-0.525422182689364	6.42874560129208e-05
ENSDARG00000036295	golga7ba	-0.803157334949563	6.97182644723381e-10
ENSDARG00000036371	acta1a	-2.03969760345102	9.08608465211269e-56
ENSDARG00000036375	cyfip2	-0.616871622239193	1.38423182465263e-08
ENSDARG00000036376	cldn7a	-2.02146737447014	0.00178956737919115
ENSDARG00000036414	si:ch73-335l21.1	-0.803876103638471	1.85805019501982e-10
ENSDARG00000036415	glb1	-0.464551300220235	0.000857974413014774
ENSDARG00000036424	pcdh20	-0.69023946098563	7.25404211283642e-05
ENSDARG00000036427	slc3a2a	-0.693198752114638	8.87663193962254e-08
ENSDARG00000036445	serpinh2	-0.479135543902345	0.00110566261898037
ENSDARG00000036446	PRKAR2B	-0.903150711816945	0.00244783606054314
ENSDARG00000036481	tcn2	-0.454672166747221	0.000142341626134661
ENSDARG00000036501	rab39bb	-0.655671976330886	0.00117050771485661
ENSDARG00000036505	syt4	-0.821458603374738	1.02988536441035e-06
ENSDARG00000036577	atp6v0cb	-0.50030629991533	0.000146596143498045
ENSDARG00000036584	st8sia5	-1.00070898108518	1.10143349669359e-06
ENSDARG00000036626	sema6ba	-1.01997573567637	0.00253699368160236
ENSDARG00000036687	bcl9	-0.523712999010173	0.000168017568959289
ENSDARG00000036754	hmgn3	-0.470966315590419	0.000205906763619945
ENSDARG00000036776	aldh8a1	-2.22880383758998	2.6019349349108e-30
ENSDARG00000036791	dnmt3bb.1	-0.384078383452075	0.00127665907923575
ENSDARG00000036816	pou2f2a	-1.29935056914871	2.22463363162733e-23
ENSDARG00000036826	ankrd52a	-0.688707704059259	0.00329197836703682
ENSDARG00000036830	krt91	-1.27470627092894	6.29084525539801e-22
ENSDARG00000036831	rnf41	-0.429327524529555	0.0013871624918372
ENSDARG00000036840	krt15	-1.37051069920301	1.12633065013955e-15
ENSDARG00000036863	MYO1D	-0.547619545078013	0.000256843311185679
ENSDARG00000036865	slc2a12	-0.902677659864708	0.000119823780148933
ENSDARG00000036878	sh3bgrl2	-2.31081451516628	1.23472187157028e-18
ENSDARG00000036912	edn1	-0.597981884978028	0.00824806065766109
ENSDARG00000036965	rnf24	-0.86223312764552	1.75659713184255e-05
ENSDARG00000037002	zgc:152968	-2.12848264707413	4.45030448146962e-05
ENSDARG00000037012	slc3a2b	-0.651461540956817	6.32608097605615e-07
ENSDARG00000037020	kif1b	-0.425522924591062	0.00543788922412794
ENSDARG00000037042	ddhd1b	-0.691737030717719	0.00231795660656789
ENSDARG00000037059	slc44a2	-0.750908169391306	3.34146589490342e-05
ENSDARG00000037091	asah1a	-0.554538873709106	0.00652071294703551
ENSDARG00000037099	irs2a	-1.41210157176144	7.12182268689895e-13
ENSDARG00000037101	mtmr7a	-0.589070704972534	0.00492141708384898
ENSDARG00000037122	TENM2	-2.20454313718392	7.40881429968986e-33
ENSDARG00000037145	slc8a4b	-1.4416702837757	0.00106407998429296
ENSDARG00000037196	arid5b	-0.456272530902944	0.00500428531216367
ENSDARG00000037281	fgg	-0.363530560785085	0.00619905525352649
ENSDARG00000037324	klhl17	-0.718531296236862	0.00117116183996402
ENSDARG00000037402	lim2.3	-1.77745850655706	0.00155557223180979
ENSDARG00000037410	med28	-0.990367321090232	7.91113506698107e-06
ENSDARG00000037429	tll1	-0.69667016920497	0.00635575269875634
ENSDARG00000037433	fmr1	-0.399602605700298	0.00199407004208816
ENSDARG00000037498	gria3b	-1.04395686485068	1.53758671509885e-08
ENSDARG00000037550	cyp21a2	-1.43311927929017	0.00187581886178819
ENSDARG00000037587		-1.50726567111741	1.63354231868778e-05
ENSDARG00000037598	prf1.5	-2.00296355823666	0.00887160108389892
ENSDARG00000037639	nkx3-2	-0.709263263398278	0.000839233125030337
ENSDARG00000037748	slc43a1b	-0.72460704892728	2.77008685549851e-05
ENSDARG00000037760	uncx4.1	-0.784612878943883	5.00841691095614e-08
ENSDARG00000037773	rybpa	-0.512556541153386	0.000231052747965268
ENSDARG00000037789	pvalb1	-1.02287067864456	2.00699173595114e-11
ENSDARG00000037837	ogfr	-0.952843181968621	1.27595405366293e-16
ENSDARG00000037916	cdk5r1a	-1.62621759381501	1.82673158701054e-06
ENSDARG00000037925	rgs9a	-3.11554385479549	0.00298347962440925
ENSDARG00000037968	fus	-0.661330554130408	4.714413502581e-07
ENSDARG00000037995	gdf3	-1.56582818970022	7.54955770183957e-05
ENSDARG00000037997	tubb5	-0.564174139574971	9.70851142595161e-05
ENSDARG00000038056	fgfbp2b	-3.49762238998719	6.35219743198275e-08
ENSDARG00000038076	romo1	-0.354747687314455	0.00377305265668257
ENSDARG00000038107	sgcg	-0.489593340815128	0.00110818657707586
ENSDARG00000038121	si:ch211-13k12.2	-0.512032610384323	0.00181808988230775
ENSDARG00000038123	myl9a	-0.901809318607567	3.40449096246586e-06
ENSDARG00000038248	ggact.2	-4.06907912670087	1.27389093897882e-31
ENSDARG00000038296	tmem86b	-6.42776072764916	5.59648990596303e-08
ENSDARG00000038297	aspdh	-2.70325003652228	0.00531202929342978
ENSDARG00000038306	tsc22d1	-0.457810251601591	0.000328911883620719
ENSDARG00000038378	sagb	-2.79842952651405	5.82861794882661e-11
ENSDARG00000038428	sulf1	-0.466975565400197	0.00258097120225476
ENSDARG00000038429	csrnp1b	-0.822090119105066	6.48112408386281e-11
ENSDARG00000038446	nrp2b	-0.808869834276264	9.53299712911784e-09
ENSDARG00000038524	pik3r1	-0.350688711368463	0.00302198969929846
ENSDARG00000038559	h1-0	-1.67976001306714	1.63512364475323e-33
ENSDARG00000038574	scg2b	-0.640556640616019	4.59371856584178e-07
ENSDARG00000038615	pip4p1a	-1.44248682113195	4.14236805310553e-15
ENSDARG00000038639	elovl6l	-1.14235576267875	4.63032605632826e-20
ENSDARG00000038667	fggy	-0.693942394821548	0.000353181338462276
ENSDARG00000038668	gbp1	-1.40352096359933	1.88923430035146e-14
ENSDARG00000038669	gbp2	-1.11904539861813	5.22321871501972e-06
ENSDARG00000038693	gng7	-0.610736127561938	0.000141246356518617
ENSDARG00000038786	smarcd3a	-0.635982096472153	8.88965901477894e-05
ENSDARG00000038794	zgc:113531	-0.569913684493188	0.000627117488407197
ENSDARG00000038814	myrip	-1.26964670077737	0.00144258208812413
ENSDARG00000038822	mrc1b	-2.08437254329117	6.80808404809179e-19
ENSDARG00000038826	jph1b	-1.25863170085776	1.16898525506729e-10
ENSDARG00000038859	rgs20	-0.495259611234247	0.00916714273731466
ENSDARG00000038956	fdx1b	-1.97538254777743	0.00320146476942473
ENSDARG00000038974	FO904844.1	-1.11386285793343	0.00017009250076295
ENSDARG00000038981	zgc:153615	-0.85234787524536	7.08894571318142e-07
ENSDARG00000039007	eno3	-0.828332820001722	1.54201658075439e-05
ENSDARG00000039051	hhatla	-4.72825704299552	2.16319668937903e-186
ENSDARG00000039062	morn4	-0.470497397428043	0.00367504350638605
ENSDARG00000039065	trpc2a	-6.47211569067863	5.54926350201935e-21
ENSDARG00000039077	tyr	-0.416750455992501	0.00997758020372199
ENSDARG00000039096	si:dkey-24p1.1	-4.77717369410874	2.53587917950554e-07
ENSDARG00000039099	aep1	-1.6651537816913	6.93108538269673e-45
ENSDARG00000039123	trim9	-0.839778874965996	0.000859282356014412
ENSDARG00000039256	spega	-1.28447739668005	1.71943652011831e-14
ENSDARG00000039264	igfbp5a	-1.21277757654252	0.00300154213173262
ENSDARG00000039304	six1a	-0.585967931812866	0.00754143520146192
ENSDARG00000039325	pmepa1	-2.12566127065909	6.16816959420877e-13
ENSDARG00000039335	st6gal2a	-0.453777757763808	0.000184809376262354
ENSDARG00000039385	dlg4b	-1.01736832870658	6.35142368167018e-05
ENSDARG00000039406	prom2	-0.53250176111622	0.000888567947014164
ENSDARG00000039453	dhrs7ca	-0.722034677348628	5.57715365467038e-08
ENSDARG00000039458	lhx4	-0.697488795402632	6.80834769115474e-05
ENSDARG00000039466	hnrnph3	-0.784645775462362	0.000197312643181055
ENSDARG00000039500	si:cabz01090165.1	-1.56929540470938	9.55005049314365e-05
ENSDARG00000039502	eef1a1a	-0.903924575969981	2.66679077766267e-06
ENSDARG00000039535	dapp1	-3.07119190693883	1.05374172893283e-13
ENSDARG00000039563	loxl3b	-1.12611628891381	3.74345167345737e-13
ENSDARG00000039605	mat1a	-0.556450737898487	9.73582889533817e-07
ENSDARG00000039626	nrgna	-1.7555537402355	0.00016621292898796
ENSDARG00000039647	slc6a1b	-0.871837581902656	3.51261485026235e-09
ENSDARG00000039684	sirt5	-0.8770814728744	5.8921299638576e-08
ENSDARG00000039701	emx2	-0.388071925792136	0.00865742947269369
ENSDARG00000039726	zgc:123321	-0.978710772425504	5.00622839634302e-05
ENSDARG00000039747	BX914200.1	-1.18470198878519	0.000254536491917065
ENSDARG00000039881	cemip	-0.898424286094788	7.21058625081369e-12
ENSDARG00000039914	gapdhs	-0.599467839081994	1.75561488408936e-06
ENSDARG00000039929	ckmt2b	-1.39518323153271	2.02569553886473e-13
ENSDARG00000039943	tent5ba	-0.617816010805822	1.58205704355382e-07
ENSDARG00000039966	prom1a	-0.439796309686914	0.00194522613109058
ENSDARG00000039987	hivep2a	-1.1781038016735	4.41898413791451e-17
ENSDARG00000040001	fryl	-0.378720433619761	0.00899622798414372
ENSDARG00000040009	palld	-0.583955733831234	8.17750331931108e-06
ENSDARG00000040048	GALNTL6	-1.44601403940206	6.32241354413461e-11
ENSDARG00000040059	gbp	-0.852790120866465	7.91642140577902e-09
ENSDARG00000040123	zfpm2a	-1.43360896428265	6.97157557149056e-06
ENSDARG00000040156	grm4	-1.06654834911264	4.41695815696784e-10
ENSDARG00000040178	havcr1	-1.39282130174559	8.18012665122609e-06
ENSDARG00000040184	syncrip	-0.489520738513203	5.14329832977603e-06
ENSDARG00000040190	qdpra	-0.704671937442748	7.31693188881287e-08
ENSDARG00000040198	fstl5	-0.589976198920857	0.000270387197136248
ENSDARG00000040237	mef2d	-0.492335533222125	0.00214389833856839
ENSDARG00000040252	atp1a1a.5	-0.895389338668625	1.37792442746586e-05
ENSDARG00000040274	scamp5b	-1.65297283944222	0.00422186041723817
ENSDARG00000040284	si:dkey-79d12.5	-0.828093265910121	1.71969260272866e-05
ENSDARG00000040291	cadm4	-0.674925868175328	4.75634587121788e-09
ENSDARG00000040306	otomp	-0.776554138861344	1.56818385991944e-05
ENSDARG00000040334	mat2aa	-0.52000734239809	0.000215662973755409
ENSDARG00000040358	spred3	-0.969976041491561	2.84010050758756e-08
ENSDARG00000040362	ehd2b	-0.590143397740254	0.000371345495402721
ENSDARG00000040374	tmem182a	-0.396689880255977	0.00366171847798951
ENSDARG00000040469	enpp6	-0.801572361388685	3.37647682488447e-07
ENSDARG00000040482	osbpl3b	-0.493827531057618	0.00817717960395
ENSDARG00000040487	zgc:113176	-1.42046304472516	2.72142507625733e-16
ENSDARG00000040505	yif1b	-0.660258216194137	0.000326423117957773
ENSDARG00000040535	csgalnact1a	-0.787078250394787	0.00539186474822455
ENSDARG00000040565	ckmb	-0.898408342233365	9.4982141674125e-07
ENSDARG00000040644	pxylp1	-0.521334699957125	0.00329324352827167
ENSDARG00000040717	macc1	-0.784379770142204	9.11556064012804e-07
ENSDARG00000040781	sult3st4	-8.01835147687836	2.92446528544257e-09
ENSDARG00000040864	si:dkey-286j15.1	-0.924997301331827	2.03933675228822e-10
ENSDARG00000040942	pnp6	-0.847725512674246	0.00232964868774245
ENSDARG00000040971	zgc:92606	-0.543265277908105	0.00391549219443747
ENSDARG00000040985	itgbl1	-1.58882396410922	1.1701678052601e-21
ENSDARG00000040991	cttnbp2	-0.651454212991917	5.44056253733326e-06
ENSDARG00000041051	mid1ip1a	-0.728240653056519	1.57074489604473e-10
ENSDARG00000041060	lgals9l3	-0.693183576773437	0.00769832367400095
ENSDARG00000041062	calb2a	-0.92315707847294	1.25332615644775e-07
ENSDARG00000041078	chka	-0.774807544225268	3.35024476687933e-06
ENSDARG00000041119	ceacam1	-1.31064821301783	1.25249596096028e-32
ENSDARG00000041141	cryba1a	-2.34519121172427	3.68663435658288e-06
ENSDARG00000041150	slc17a6b	-0.712152693226143	3.81733885476212e-09
ENSDARG00000041295	lim2.5	-4.29941430672184	2.29612945189727e-05
ENSDARG00000041304	trak1a	-0.624158955661518	1.31148810576794e-06
ENSDARG00000041417	atp6ap1a	-0.663599613860281	8.59906860854013e-08
ENSDARG00000041602	zgc:92335	-0.535663652967396	0.000636598438548167
ENSDARG00000041609	adarb1a	-0.877106320942741	1.03551220644387e-08
ENSDARG00000041665	mkrn1	-0.834374210811736	1.08216378007634e-08
ENSDARG00000041723		-0.534960706046733	0.000398959873631111
ENSDARG00000041747	sspn	-1.53035316019876	0.000393437808532674
ENSDARG00000041750	ccdc92	-0.72576532075764	0.00600635876165647
ENSDARG00000041779	trdn	-1.13282978238417	0.00557763415788563
ENSDARG00000041787	cx32.3	-2.45077088555481	0.00347363452343789
ENSDARG00000041797	cx28.9	-4.2436660354565	1.58437790930079e-06
ENSDARG00000041839	tsc22d2	-1.17295380121211	1.91031754236276e-15
ENSDARG00000041864	capn3a	-3.24624670617054	9.90746808351449e-10
ENSDARG00000041925	cryba2b	-2.20580407882876	1.22325923557278e-08
ENSDARG00000041952	prox2	-1.04492078734644	0.00292154968305545
ENSDARG00000041960	si:ch211-173a9.6	-2.15145894605502	4.94167349293570e-10
ENSDARG00000041998	zgc:113337	-2.19253904998211	2.45993170785663e-20
ENSDARG00000042014	cyp11c1	-1.42782479099842	0.00203887420565768
ENSDARG00000042018	fhl2a	-0.856159206162048	9.46342515164554e-09
ENSDARG00000042041	tal2	-1.10172562188269	2.56215725797767e-08
ENSDARG00000042114	bin1a	-0.877825098967377	0.000704721544296168
ENSDARG00000042133	si:dkey-51e6.1	-1.13339495597522	5.55328809175688e-05
ENSDARG00000042172	c7a	-0.430244409800909	0.00225149709031179
ENSDARG00000042277	efnb3b	-0.468927430186481	0.00237166930242577
ENSDARG00000042379	TMEM120A	-1.24766373285161	5.2587789974674e-13
ENSDARG00000042409	RALGDS	-0.878572355174199	1.25702662495016e-05
ENSDARG00000042418	galnt17	-1.29533503390015	5.96810677937448e-06
ENSDARG00000042428	gstt1a	-0.762615244648371	3.26992991703024e-08
ENSDARG00000042477	nr2c2	-0.824048155319311	3.94684996619331e-09
ENSDARG00000042484	tle2a	-0.451938517968552	0.00260005125970356
ENSDARG00000042496	parp12a	-1.64637121143865	3.3605260278982e-06
ENSDARG00000042518	hipk2	-1.08622729047735	5.25243906451826e-06
ENSDARG00000042525	ebf2	-0.438218371248973	0.000412888180022723
ENSDARG00000042535	actc1a	-0.643269352571372	0.000124519397386916
ENSDARG00000042608	ica1	-0.967337568442649	0.00234308185411137
ENSDARG00000042616	sema3h	-1.64475968779786	4.93523022480585e-06
ENSDARG00000042667	klf2a	-0.672577118658995	0.00965009512276276
ENSDARG00000042690	s1pr1	-0.624177576048784	0.00133807945531439
ENSDARG00000042698	si:dkey-15j16.6	-2.78713455864143	0.00179525133684981
ENSDARG00000042703	parp6a	-1.04030661614016	0.000565263156229943
ENSDARG00000042717	adipor1b	-0.398095801884301	0.0023994072463316
ENSDARG00000042742	stx6	-0.454879669238877	0.00319866109779356
ENSDARG00000042829	si:dkey-30j22.1	-1.19947807689506	9.49029011675391e-07
ENSDARG00000042837	atp1b3b	-0.456183186523477	0.00777974569283087
ENSDARG00000042840	eml1	-0.701119349220335	1.60508070539073e-08
ENSDARG00000042846	disp2	-0.885323572561724	0.000152394487351546
ENSDARG00000042861	ltk	-0.825460373665304	0.000813555437222904
ENSDARG00000042940	nab1a	-0.908651578583086	0.00596817225075998
ENSDARG00000042946	hook1	-1.46517903277601	5.41976972724026e-13
ENSDARG00000042956	cyp2ad6	-2.63372028266228	0.000314758321850279
ENSDARG00000042977	nfil3	-0.576858634163588	0.00434415261457132
ENSDARG00000042982	cyp2p8	-1.33794318681728	0.00583807708839367
ENSDARG00000043009	fam43a	-0.866865336044294	8.78860180824212e-13
ENSDARG00000043012	napgb	-0.575431413168283	0.000246716744996257
ENSDARG00000043026	ttbk2b	-0.55988751718386	0.000734239210942898
ENSDARG00000043035	capn3b	-3.31712076820937	1.82483626010239e-15
ENSDARG00000043046	fbxl5	-0.798264022920089	2.99540937990271e-07
ENSDARG00000043093	mpeg1.2	-0.922617552310754	0.00136687365281795
ENSDARG00000043130	notch2	-0.368829427938723	0.0053718452267941
ENSDARG00000043148	slc1a3b	-1.86330131230721	4.78607794285651e-28
ENSDARG00000043196	rnasel2	-4.97520496920583	6.0918512087977e-18
ENSDARG00000043257	ckbb	-1.00567637440562	3.41544322299365e-18
ENSDARG00000043313	ank2b	-0.954433527690932	2.51420597662639e-15
ENSDARG00000043394	si:dkey-71h2.2	-0.668463120600931	0.00265718992233679
ENSDARG00000043403	paox1	-0.785566171055972	5.97383864997657e-06
ENSDARG00000043431	b3gntl1	-0.648026927885663	0.00531202929342978
ENSDARG00000043436	si:dkey-5n18.1	-1.94489183044004	1.27753188953641e-10
ENSDARG00000043448	itm2ca	-0.806925751275082	7.39764122243359e-10
ENSDARG00000043465	atp6v1b2	-0.669363463636864	1.02543149849009e-05
ENSDARG00000043474	atp2b3a	-0.916412134314103	6.58976677172208e-12
ENSDARG00000043475		-1.4486966428935	6.15632234813577e-05
ENSDARG00000043483	otx5	-2.82745311641891	3.89234364710684e-20
ENSDARG00000043593	rapgef1a	-0.57777758612738	0.00255036028025072
ENSDARG00000043643	ehbp1	-0.409181457205382	0.00395462767334554
ENSDARG00000043646	slc6a8	-1.28024173039289	4.55995795328758e-08
ENSDARG00000043661	cadpsa	-0.645455554267363	0.00607518267756571
ENSDARG00000043673	si:dkey-174m14.3	-1.15854687423252	0.000202897276710318
ENSDARG00000043697	nefmb	-1.03844360546122	1.2784908434023e-14
ENSDARG00000043701	gpd1a	-0.800915919307986	7.05303811809018e-08
ENSDARG00000043746	nrxn3a	-0.979987879006324	4.73972107452779e-09
ENSDARG00000043802	ms4a17a.8	-1.47077354424527	0.00467425923329148
ENSDARG00000043806	postna	-2.44111438239293	2.19667394763628e-45
ENSDARG00000043821	klf7b	-0.63335178947548	1.62189090604692e-06
ENSDARG00000043835	rab3ab	-0.90757777341614	0.0014430297198866
ENSDARG00000043856	amd1	-0.702231138719644	2.07634297755788e-07
ENSDARG00000043873	arid4a	-0.425426543200811	0.000717101098011789
ENSDARG00000043923	sox9b	-0.739918911626537	2.92589125111067e-08
ENSDARG00000043932	stmn4l	-0.524044197738445	0.000873888475047401
ENSDARG00000043973	znf292b	-0.710159009501797	8.95038471672758e-07
ENSDARG00000044010	loxl2a	-0.898782590872256	3.18948521752467e-09
ENSDARG00000044053	vsnl1b	-1.21324940672544	1.16395038773522e-16
ENSDARG00000044074	loxl2b	-0.690798648266661	3.99642376904418e-06
ENSDARG00000044083	peli1b	-0.458733453942637	0.00717139352161894
ENSDARG00000044091	pitpnab	-0.628443313679992	0.00305046302244459
ENSDARG00000044094	gfpt2	-0.371202674624483	0.00621460847669742
ENSDARG00000044155	mafaa	-1.64473605813042	4.69643808933807e-16
ENSDARG00000044175	oxtrl	-3.17162033200833	0.000290154760275846
ENSDARG00000044281	erbin	-0.414552439916974	0.00209968649267957
ENSDARG00000044318	itgb7	-1.18575993942795	0.00831749927863478
ENSDARG00000044417	disp1	-0.401565049000353	0.00188558964800145
ENSDARG00000044433	sned1	-1.02090940430272	1.38327733614323e-05
ENSDARG00000044532	nr4a2b	-1.09808701078847	3.47705142432691e-08
ENSDARG00000044541	ppp1r14ba	-0.778632677530564	2.57086975775016e-09
ENSDARG00000044574	rbms3	-0.801494995000442	0.00105489381866367
ENSDARG00000044601	rtn4a	-0.470367942960563	0.00235529440339459
ENSDARG00000044619	birc2	-0.785302218737461	9.16355779124211e-11
ENSDARG00000044625	pcf11	-0.518213412804577	8.85930422479315e-06
ENSDARG00000044632	myo7ab	-1.41216163108557	0.000362610135208845
ENSDARG00000044669	hp1bp3	-0.50167966324573	0.000138833925873692
ENSDARG00000044691	ppp1r3b	-0.755066165864926	0.000329036754876916
ENSDARG00000044808	slc4a4b	-0.521346416208016	0.00493278269218477
ENSDARG00000044894	zgc:113307	-1.15106652931813	2.31274683016874e-07
ENSDARG00000044902	atp2b4	-0.414518822927059	0.000769917826622638
ENSDARG00000044924	gdf11	-0.761358778875628	0.00492230059037287
ENSDARG00000044935	hpdb	-1.59866135172162	1.01012340714023e-05
ENSDARG00000044954	slit1a	-0.514514949584709	0.000183870917536408
ENSDARG00000044975	krt94	-0.694240198282423	0.000632311291610412
ENSDARG00000045014	tuba2	-0.584799383142266	6.03468375541984e-08
ENSDARG00000045039	kcnj16	-4.81614620179669	0.00029771616311152
ENSDARG00000045051	slc16a3	-0.739738031300817	5.1445983652453e-06
ENSDARG00000045071	chad	-1.18034365721898	7.98104393697629e-08
ENSDARG00000045087	cdk5r1b	-1.04855169419897	2.80701098693843e-09
ENSDARG00000045089	si:ch211-270n8.1	-5.51740887605687	4.03111750319026e-19
ENSDARG00000045105	foxn2b	-0.430103787865357	0.00840141702760979
ENSDARG00000045131	id4	-0.451085558853385	0.00209519598049288
ENSDARG00000045132	vdac1	-0.63546577074587	3.10691382496576e-07
ENSDARG00000045141	aqp8a.1	-1.02561620828882	5.55355959690852e-06
ENSDARG00000045143	hbbe2	-0.829942077183259	6.71962767232198e-06
ENSDARG00000045153	slc16a8	-1.1139436990633	6.74889867840867e-05
ENSDARG00000045180	acta2	-1.36268376332655	7.27311350061021e-14
ENSDARG00000045230	cox6b1	-1.77165257421352	7.18366437418836e-40
ENSDARG00000045268	tectb	-1.67549774342226	2.16215100613589e-16
ENSDARG00000045269	pts	-1.60285534868004	1.05498339929334e-32
ENSDARG00000045275	klhl14	-1.12591624251356	8.01747578871029e-06
ENSDARG00000045316	map7d2b	-0.848008225149561	9.0841430330253e-13
ENSDARG00000045343	usp46	-1.13308669677341	0.000388239788059795
ENSDARG00000045378	pi15a	-1.52403473399434	2.31204378127492e-05
ENSDARG00000045408	tagln	-1.49126055149241	0.00114992462333885
ENSDARG00000045411	acad11	-0.773280060603969	2.47468050262667e-07
ENSDARG00000045420	epdr1	-0.604872112933924	0.00155812690479549
ENSDARG00000045465	lancl2	-0.643966988288847	3.60615737996281e-05
ENSDARG00000045524	lamb1b	-0.588168696466405	9.78399602206586e-05
ENSDARG00000045530	si:ch211-244b2.4	-1.00161940491995	0.00968141298471233
ENSDARG00000045544	hgfa	-1.26132126252894	1.67609024958031e-16
ENSDARG00000045556	OTUD7A	-0.908075448857311	0.00171573354189308
ENSDARG00000045557	socs2	-1.07856151350671	0.000251150965486061
ENSDARG00000045560	mybpc1	-1.49666301622399	7.63181496867421e-05
ENSDARG00000045586	zgc:172145	-1.07754840140204	3.27213417177731e-05
ENSDARG00000045601	cax1	-1.35711335629623	2.50274781421981e-22
ENSDARG00000045633	asb15a	-0.719839834581515	0.00083274597774719
ENSDARG00000045639	elavl4	-0.818431738077574	1.11724488240351e-14
ENSDARG00000045666	ANKRD50	-0.543039999314178	6.87968860268854e-05
ENSDARG00000045685	cntn1b	-1.102589076358	1.05206697690976e-06
ENSDARG00000045687	pdzrn4	-0.93149193044014	9.42194729984636e-10
ENSDARG00000045750	syt10	-1.36467140141885	2.18930362298581e-06
ENSDARG00000045789	srgap1b	-0.808402439263146	0.000588103525139848
ENSDARG00000045792	si:dkey-106n21.1	-2.62290752011851	2.16726687666473e-16
ENSDARG00000045799	acanb	-2.96434890371565	1.21665772281162e-06
ENSDARG00000045801	fbxl14b	-0.417986362234385	0.00506662941633921
ENSDARG00000045802	hapln3	-0.61777118082394	0.00562938990816241
ENSDARG00000045822	tnnt2e	-1.23912206817861	2.62514251588893e-16
ENSDARG00000045864	lmod2b	-1.0788725600254	0.00741115083959587
ENSDARG00000045893	kctd15a	-0.537493235385669	2.18188287793579e-05
ENSDARG00000045898	si:ch211-152c2.3	-0.950061022194137	7.49608114828231e-06
ENSDARG00000045904	nr2e3	-3.42139683076259	2.25512580507391e-13
ENSDARG00000045911	tulp4a	-0.610957619258165	0.000478096978036011
ENSDARG00000045926	crabp1a	-2.53514774024768	5.74002181029936e-14
ENSDARG00000045929	oaz2a	-0.559844502704863	6.40463157293769e-06
ENSDARG00000045930	rbpms2a	-0.448604913387749	0.00119995651777897
ENSDARG00000045932	cpeb1a	-1.56017557671854	4.33362886261325e-05
ENSDARG00000045936	pax6b	-0.616459225981854	2.59420899910845e-08
ENSDARG00000045945	syn2a	-0.746601523368943	1.96480559018205e-07
ENSDARG00000045947	hrc	-0.733745637917359	2.20507319660553e-06
ENSDARG00000046007	tmcc2	-0.69160889363308	0.00583807708839367
ENSDARG00000046010	kdm2bb	-0.480169499171255	0.00012099194608893
ENSDARG00000046079	cacng6b	-1.03167178598975	9.52229031566412e-06
ENSDARG00000046087	brd2b	-0.733737528878833	0.000154454793112719
ENSDARG00000046107	caskin1	-0.3799403572441	0.0047846442282314
ENSDARG00000046124	rab11fip1a	-0.714885289277107	9.22843592382149e-05
ENSDARG00000051712	mhc1lfa	-2.50819819022311	0.000106400767073973
ENSDARG00000051798	brd1b	-0.600786531170882	1.02816899981749e-06
ENSDARG00000051814	ptprz1a	-0.830512971950747	1.57132341049655e-08
ENSDARG00000051823	hyal4	-1.46051231638691	0.000403713914322825
ENSDARG00000051874	stra6	-0.341628334172108	0.00919874701971083
ENSDARG00000051875	islr2	-1.27357403267236	4.10682383834939e-15
ENSDARG00000051879	abcc8	-0.946976268096054	5.72431876587679e-06
ENSDARG00000051886	ankrd11	-0.557178150597385	4.16492030130033e-05
ENSDARG00000051896	fbn2a	-1.2007873733106	6.91816259310527e-06
ENSDARG00000051975	cd99	-0.369295811676497	0.00178645717531494
ENSDARG00000052011	rrad	-1.27489834181262	0.00662608601241057
ENSDARG00000052059	PAQR9	-0.73608170036759	0.00119779615172044
ENSDARG00000052091	rbpjb	-0.64237129814126	0.00196120179590555
ENSDARG00000052094	notch1b	-1.02045125283339	2.26510249488137e-09
ENSDARG00000052099	agxta	-1.12894909652101	0.00311714728206242
ENSDARG00000052131	gli3	-0.395556771133124	0.00196606501708081
ENSDARG00000052139	notch3	-0.71233635440692	1.83393192174458e-07
ENSDARG00000052142	acvr1bb	-0.58289177677599	0.00234308185411137
ENSDARG00000052155	lrrc8ab	-0.920291133440806	1.07769045344696e-10
ENSDARG00000052207	c3a.3	-1.76980407190472	1.35226034929407e-25
ENSDARG00000052242	aff2	-0.965941008774764	2.15939575870239e-08
ENSDARG00000052331	abcf2b	-0.954875811028264	6.09055605169081e-07
ENSDARG00000052336	ociad2	-1.2580285424941	9.86303402638121e-08
ENSDARG00000052405	pak6b	-0.913019274718648	2.59029020601261e-07
ENSDARG00000052419	ankrd12	-0.823660115041374	3.46179866747808e-14
ENSDARG00000052494	pcdh18b	-0.971858392284831	7.10925019570345e-14
ENSDARG00000052497	zgc:110789	-0.812269582829207	0.005971823306533
ENSDARG00000052556	fgfrl1b	-0.757403611715162	2.89812725320553e-06
ENSDARG00000052567	tmem35	-0.370276293365606	0.00140139431167597
ENSDARG00000052604	cpeb2	-1.00301276062092	0.000326606865777663
ENSDARG00000052615	tnmd	-2.55184120625155	2.81203513521907e-08
ENSDARG00000052644	ca10a	-0.646682601470735	0.00526667887881243
ENSDARG00000052695	nr2f1a	-0.437966809838557	0.000209848747513347
ENSDARG00000052697	fam172a	-0.564439626841538	4.84479860065142e-05
ENSDARG00000052713	lrrtm1	-0.51420164256924	0.00484156623795749
ENSDARG00000052734	hmgcra	-1.22897482200715	9.2174248152346e-05
ENSDARG00000052748	capn1b	-0.594580950076012	0.00010969815489283
ENSDARG00000052764	chrnb3a	-1.20818332201987	7.91113506698107e-06
ENSDARG00000052942	aspg	-0.992691490260745	1.76055882184813e-10
ENSDARG00000052958	nppb	-1.45821301846373	1.11449690201858e-07
ENSDARG00000052960	nppa	-1.73726949997364	0.000429497128277107
ENSDARG00000053005	cd22	-1.48884066201488	0.00625756168757989
ENSDARG00000053026	kif19	-0.596450723326826	0.00073162613795428
ENSDARG00000053074	gipc3	-1.11381798881302	0.00616284267057282
ENSDARG00000053122	clvs2	-0.561485825198057	0.00326003634820532
ENSDARG00000053130	pcp4a	-0.568361506127424	0.00443485215290307
ENSDARG00000053186	vstm4b	-0.678882658366422	0.00303429282745247
ENSDARG00000053205	ppfia4	-0.673711677820149	0.00144312725957469
ENSDARG00000053248	inab	-0.696690833526017	2.56843827317875e-05
ENSDARG00000053254	mylpfa	-0.880632278664783	6.60587831233767e-07
ENSDARG00000053262	atp1b4	-0.784178577490514	2.20708706821113e-11
ENSDARG00000053269	slc2a15b	-1.31246583680924	2.27311917888212e-24
ENSDARG00000053291	pnrc2	-1.18463232731745	2.07060357074666e-17
ENSDARG00000053323	zgc:112285	-1.72515435171028	0.00178527297380759
ENSDARG00000053326	gna11b	-0.482706404672499	0.00261372588404809
ENSDARG00000053344	adgrd1	-1.04444291238661	0.000454685801569848
ENSDARG00000053358	basp1	-0.981202255183358	6.48551607791929e-06
ENSDARG00000053375	nptxrb	-0.974890630259785	0.000280849093962085
ENSDARG00000053380	fam189a1	-0.951130939909287	4.46662159749235e-06
ENSDARG00000053431	si:ch211-257p13.3	-0.909797295656644	1.94828479224415e-05
ENSDARG00000053449	pyya	-1.36400003310522	8.59431573760118e-12
ENSDARG00000053453	mpp2a	-1.05779332989481	3.69642334836979e-11
ENSDARG00000053454	cntn3b	-1.06118946790558	0.00132496755356467
ENSDARG00000053475	ngb	-1.0803569378117	0.000260887639550698
ENSDARG00000053481	entpd5a	-6.80463518310597	6.44596732180655e-07
ENSDARG00000053484	syne2b	-0.311498415717019	0.00774729040096585
ENSDARG00000053502	cryaa	-4.39314318871347	5.78315228114409e-14
ENSDARG00000053517	EML5	-2.88457097846793	8.34532109437783e-62
ENSDARG00000053518	adhfe1	-2.03623654412511	1.74317030277275e-30
ENSDARG00000053520	LO017829.1	-3.8960101524029	2.17493971396282e-78
ENSDARG00000053535	lmo7b	-0.710421168238212	0.001519025259529
ENSDARG00000053547	jakmip2	-1.01082745315664	2.88450222106135e-14
ENSDARG00000053571	adob	-0.621841358895374	8.86458845520482e-05
ENSDARG00000053583	cers6	-0.922944523243173	3.92846606961383e-08
ENSDARG00000053586	creb1a	-0.36684575287182	0.00301778705672714
ENSDARG00000053656	lypla2	-0.361944845953648	0.00155839060853844
ENSDARG00000053774	alpi.2	-2.21302017510472	8.98492609105473e-06
ENSDARG00000053833	mtnr1ba	-5.09263343706535	0.00719447273937217
ENSDARG00000053853	slc13a2	-1.1026183600575	6.25500558761097e-09
ENSDARG00000053862	crygmx	-1.8621420428212	0.000156986633883802
ENSDARG00000053875	cryba1b	-2.02181717797774	0.00424697398170808
ENSDARG00000053884	med13a	-0.445673646065406	0.00613322234790033
ENSDARG00000053906	angpt2b	-0.899501826922024	0.00110566261898037
ENSDARG00000053940	btr32	-3.55207541549182	0.00111568761422752
ENSDARG00000054031	mxd4	-0.555085301841518	0.000218403712828921
ENSDARG00000054058	h1-10	-1.88882295168295	2.39214860940803e-43
ENSDARG00000054060	pof1b	-0.616835073424779	2.62315452014589e-06
ENSDARG00000054087	irs1	-0.589446921125976	3.30267169555141e-05
ENSDARG00000054137	adgrg6	-0.815401082085121	3.22001919147644e-05
ENSDARG00000054150	cx23	-1.23202617269352	1.43666681714377e-09
ENSDARG00000054186	ncs1b	-0.980331932872438	0.008833438183435
ENSDARG00000054191	pgk1	-1.2487018293775	3.15272815000266e-27
ENSDARG00000054253	sobpa	-0.987283842646149	0.0021353291348336
ENSDARG00000054271	cdkn1bb	-0.668944096528201	4.62855977070802e-07
ENSDARG00000054272	caprin1b	-0.329289245868521	0.00653796393490453
ENSDARG00000054451	loxl1	-1.44133337774448	4.4580530476844e-18
ENSDARG00000054456	clip3	-1.09498164944648	5.21186511043763e-11
ENSDARG00000054537	nhsl1a	-1.65222440571612	2.46283764883678e-11
ENSDARG00000054609	slco2b1	-1.09470537955582	5.46792622755765e-09
ENSDARG00000054610	coro1a	-0.515972445986546	0.00774358944167575
ENSDARG00000054683	prdm8b	-1.58079231522726	0.000118764732682849
ENSDARG00000054723	si:ch211-242b18.1	-0.448032609074404	0.00817221376822957
ENSDARG00000054748	cuedc1b	-0.878856180072764	7.53413449440084e-10
ENSDARG00000054848	pdk4	-0.970894643100854	1.56950462943887e-11
ENSDARG00000054878	six2b	-0.826528041518946	0.00015065011734398
ENSDARG00000054911	tmsb	-0.486973012129875	0.00117145056183217
ENSDARG00000054931	ppp2r5b	-0.787182527468531	1.77249279418383e-05
ENSDARG00000054941	ldlrad4b	-2.35407057641668	1.65793343264765e-11
ENSDARG00000054978	kifc3	-0.379227421786628	0.00561631266318144
ENSDARG00000055009	col4a1	-0.833628642242779	1.2887925727381e-07
ENSDARG00000055026	ptch2	-0.64089608887547	3.26670126303667e-05
ENSDARG00000055036	itih3a	-1.06031884834108	2.36958745454315e-06
ENSDARG00000055052	map2	-0.803130996656153	3.83532169974292e-10
ENSDARG00000055092	pora	-0.836004646020315	1.99796278905475e-13
ENSDARG00000055093	cdh27	-1.49892342621762	1.63418750469774e-21
ENSDARG00000055099	fam184b	-0.786368434897633	2.81720050146769e-06
ENSDARG00000055118	mylipb	-0.887968591864514	1.6416622455541e-06
ENSDARG00000055129	pim3	-0.556261957409583	2.91801229386964e-05
ENSDARG00000055172	si:ch211-256m1.8	-0.922953993296934	6.59468635785536e-08
ENSDARG00000055177	pxdc1a	-1.70363207518974	0.00888014643574236
ENSDARG00000055192	zgc:136930	-2.67264530391297	1.34610910310139e-46
ENSDARG00000055216	tuba1c	-0.977743349486189	1.45249856046745e-17
ENSDARG00000055223	ablim2	-0.969493666098812	5.42261284989236e-07
ENSDARG00000055240	xdh	-2.41515054177297	4.71866759795707e-11
ENSDARG00000055253	slc12a10.3	-3.69385541892982	3.17102727802546e-18
ENSDARG00000055270	si:ch1073-358c10.1	-1.88559355415692	4.07423247959714e-08
ENSDARG00000055279	b3gat1b	-0.732672101579125	0.00147694905072282
ENSDARG00000055284	afap1	-0.408448684594253	0.00642873264113458
ENSDARG00000055317	c1ql4b	-2.93676478919169	0.00664543658217513
ENSDARG00000055339	si:ch73-1a9.4	-0.342066770801492	0.00808801108383598
ENSDARG00000055349	pknox2	-0.518104044931685	0.000519727624889183
ENSDARG00000055370	zgc:163121	-1.36632982871524	7.45274761408996e-12
ENSDARG00000055373	sema3fb	-0.868713629917376	2.91028963039857e-07
ENSDARG00000055377	gnb5b	-0.655068027302276	0.00575841327833707
ENSDARG00000055395	foxq1b	-1.12327127480096	1.39997773453521e-07
ENSDARG00000055398	foxc1b	-0.559886464757828	0.00307502789956959
ENSDARG00000055400	si:dkey-56f14.7	-0.608928609353322	0.00239282892670244
ENSDARG00000055412	mylk4b	-2.56345768491853	1.20235313812561e-42
ENSDARG00000055429	kat6b	-0.514068249184311	0.000196441576029989
ENSDARG00000055431	BX248515.1	-2.03986586735785	0.000419341594961265
ENSDARG00000055436	ftr97	-1.57818273693469	8.59330324637308e-13
ENSDARG00000055455	gpm6aa	-0.823330448003096	9.24189245824454e-14
ENSDARG00000055459	dlgap3	-1.13744108581644	2.31207443790101e-05
ENSDARG00000055481	atf7b	-0.734298852970591	1.09885920338594e-06
ENSDARG00000055493	hic1	-0.720109529194077	0.00188425645173914
ENSDARG00000055510	ypel3	-0.499483704793111	0.00439059524123547
ENSDARG00000055530	sertad2b	-0.70073219794251	7.30056543092334e-07
ENSDARG00000055534	grk7b	-1.0331857140957	0.00405842375808822
ENSDARG00000055540	pfkfb4a	-0.740219533373316	8.87020335481888e-06
ENSDARG00000055543	appb	-0.402575127151197	0.00616183446007262
ENSDARG00000055552	dvl1b	-0.965545581282889	0.00025873353274855
ENSDARG00000055560	p2ry8	-5.07748369988625	0.00602300999976613
ENSDARG00000055569	ghdc	-1.30255522327477	2.18880827883156e-06
ENSDARG00000055570	gpr61	-0.586802475403782	0.00787435177429277
ENSDARG00000055575	pcolce2b	-0.774874405341889	0.000331790047157577
ENSDARG00000055585	c1galt1a	-1.61659010250791	2.04731678635041e-06
ENSDARG00000055589	s100t	-0.557645885041652	0.000442012423906083
ENSDARG00000055618	acta1b	-1.51703657450378	1.76692389451403e-05
ENSDARG00000055632	smtnl	-0.780326698238473	0.000122757730367654
ENSDARG00000055642	GPT	-1.04075564290002	9.99306719546347e-09
ENSDARG00000055652	aclyb	-1.62424879808428	1.03955136820354e-12
ENSDARG00000055679	mto1	-0.456455497595174	0.0020130369845431
ENSDARG00000055722	bco2a	-1.09487753889286	0.0013179265187946
ENSDARG00000055730	trim35-29	-1.41616078125677	0.00166486126864608
ENSDARG00000055746	si:ch211-238g23.1	-2.49007612508964	0.000213972114349892
ENSDARG00000055752	npas4a	-1.72599302153437	3.66038054135394e-06
ENSDARG00000055791	zgc:158423	-1.45008056722709	7.89374063698755e-07
ENSDARG00000055813	si:dkey-225f5.5	-1.30446134320859	0.00179535211244753
ENSDARG00000055825	celsr3	-1.02639042285488	5.78820052156462e-08
ENSDARG00000055835	slc26a6	-0.893366216720936	0.00147796820493495
ENSDARG00000055854	nr4a3	-1.2316259639951	3.02269048637118e-07
ENSDARG00000055874	cpe	-1.69702315142539	2.21269467948332e-32
ENSDARG00000055876	msmo1	-1.06241414829607	8.90755069351181e-05
ENSDARG00000055900	zswim5	-0.759469218932185	1.26751706300623e-08
ENSDARG00000055901	steap4	-1.04364102366683	0.000804804009389465
ENSDARG00000055934	si:ch1073-416j23.1	-1.59540794745036	0.00242825704670779
ENSDARG00000056001	fryb	-1.21754097862335	5.05935461547972e-15
ENSDARG00000056004	sprn	-1.03876246059254	0.000185307040352277
ENSDARG00000056019	ttbk1a	-1.26417520025831	3.26611623062306e-11
ENSDARG00000056028	slc22a7a	-2.27321499236695	5.27463474377834e-41
ENSDARG00000056037	itih6	-1.59366889629028	0.00140523963039287
ENSDARG00000056075	rca2.1	-0.511324622645113	9.15223912767061e-05
ENSDARG00000056080	si:dkey-191g9.5	-1.3040521633902	0.00189344505219873
ENSDARG00000056089	nrbp1	-0.375601879230931	0.00353663452189953
ENSDARG00000056092	si:dkey-12h9.6	-0.606099714540389	0.00240823699106291
ENSDARG00000056105	syt11b	-1.03382536701012	1.82809107063523e-07
ENSDARG00000056108	ndufa4	-1.356748075135	4.92189220954572e-18
ENSDARG00000056111	lmod1a	-0.949669898195517	6.30385113635077e-06
ENSDARG00000056122	gdi1	-0.341663103970532	0.00215211739887244
ENSDARG00000056175	scrt2	-0.920726278765355	7.90830357226189e-16
ENSDARG00000056181	ncam1a	-0.778588665769581	1.65527293870234e-09
ENSDARG00000056203	si:ch211-201h21.5	-1.81703722542597	1.00030960768274e-13
ENSDARG00000056209	myoz1a	-1.96119730695751	6.43218106658824e-23
ENSDARG00000056218	tnika	-0.600624749886227	1.1602024144932e-05
ENSDARG00000056248	si:dkey-183i3.5	-3.72533519649906	5.72541213193986e-100
ENSDARG00000056262	slc35g2a	-0.747617103909405	0.00465529767644796
ENSDARG00000056268	atxn7l2b	-0.733725234420271	2.22994754165874e-05
ENSDARG00000056292	vsx1	-1.0209876708952	0.000116888335917288
ENSDARG00000056322	ldb3a	-0.774272973359341	4.34293669883029e-05
ENSDARG00000056369	ufsp2	-0.535670045220841	0.000140382236106349
ENSDARG00000056376	ankrd37	-3.55668560966216	6.21102444409776e-50
ENSDARG00000056427	auts2a	-0.688454074750852	1.32637936226701e-05
ENSDARG00000056450	MANEAL	-0.656639646320157	0.000117216132903454
ENSDARG00000056478	ACAP2	-0.80240218365608	3.18810692081231e-05
ENSDARG00000056483	ssbp4	-0.360093840705832	0.00306704505961866
ENSDARG00000056490	SSBP4	-0.46608361006591	0.00825755566080823
ENSDARG00000056499	ca6	-0.377373655965456	0.00255314737067367
ENSDARG00000056502	si:ch73-334d15.4	-1.51311920191755	2.57793014003694e-05
ENSDARG00000056511	arr3a	-2.62020423693083	1.07618976421988e-15
ENSDARG00000056519	si:dkey-280e21.3	-0.498495647960597	0.000759131635483126
ENSDARG00000056554	rap1gap	-0.672964304150685	0.000269192659285525
ENSDARG00000056587	cyp2r1	-1.5325935344726	3.41943105500722e-19
ENSDARG00000056605	wbp2	-0.553865860607957	0.00228855325362572
ENSDARG00000056615	cybb	-1.02138476089245	3.20422076462564e-08
ENSDARG00000056619	arhgap42a	-1.09887537382285	2.03776044479331e-18
ENSDARG00000056625	trpc6a	-3.47576328324758	0.000151424136795679
ENSDARG00000056627	cxcl14	-0.406672271365441	0.0017570988447048
ENSDARG00000056630	angptl5	-1.14457097805427	1.58431693098213e-06
ENSDARG00000056633	fgf13b	-0.581611474422078	0.000396556766296749
ENSDARG00000056647	klhl3	-0.439047597744339	0.00811912483249398
ENSDARG00000056650	zgc:113276	-1.02863964020837	5.00666954155159e-07
ENSDARG00000056653	fhl1b	-0.5407391707052	0.00152989333354722
ENSDARG00000056659	ttbk1b	-0.695518089633965	0.00421176010896719
ENSDARG00000056683	cdk5	-0.533351933462797	0.000505226780609545
ENSDARG00000056719	slc6a19b	-5.64039917153831	0.000208008718561588
ENSDARG00000056722	cd99l2	-0.295717339178068	0.00927913416430275
ENSDARG00000056740	tmeff1b	-0.350446685336475	0.0027671887995637
ENSDARG00000056750	si:ch211-254p10.2	-2.05621243415251	4.91781850764941e-11
ENSDARG00000056762	zgc:172079	-2.5981357865343	0.000152544128230502
ENSDARG00000056781	zanl	-0.984360327562456	0.00553289237830106
ENSDARG00000056797	ppp2r2ca	-0.961968966019113	5.71423068645401e-05
ENSDARG00000056831	gng2	-0.552338888431065	1.9177499602049e-05
ENSDARG00000056833	svopa	-0.8953362725813	0.00434415261457132
ENSDARG00000056873	and3	-1.23627524642409	2.63839293330194e-13
ENSDARG00000056877	vamp2	-0.689849820836754	1.67557214172893e-05
ENSDARG00000056885	per1a	-2.693959626183	6.01160414340187e-33
ENSDARG00000056888	dnah5l	-0.998851110038597	5.23844358007589e-08
ENSDARG00000056922	ltbp1	-0.437882538897031	0.00371231601932007
ENSDARG00000056926	drd2a	-1.62234554756947	0.000619540090889686
ENSDARG00000056929	kdm6bb	-0.680449694820899	1.30074433947707e-05
ENSDARG00000056950	epyc	-1.64257457864732	0.00764832710737015
ENSDARG00000056979	lhx9	-0.809534659562	3.11233597689558e-10
ENSDARG00000057013	cadm3	-1.55613051614137	1.05148522411829e-20
ENSDARG00000057027	rtn2b	-1.15590008664486	9.79756038444097e-18
ENSDARG00000057032	ppm1nb	-1.05689942118839	0.000119766337629975
ENSDARG00000057064	enpep	-1.22662478345574	1.11671092478656e-07
ENSDARG00000057074	rpgrb	-0.779239232567901	4.09499726273113e-06
ENSDARG00000057093	kdm5ba	-0.560636117010976	4.79441703750584e-05
ENSDARG00000057107	si:ch73-383g2.1	-1.23541360426374	0.00287219417994806
ENSDARG00000057108	serpine3	-1.43854625682436	2.69569250921569e-06
ENSDARG00000057141	zgc:110045	-1.36108296038513	8.23084699066446e-11
ENSDARG00000057148	mocos	-0.682053450421145	7.11269734061079e-05
ENSDARG00000057151	prep	-0.40825220427164	0.00276977316185917
ENSDARG00000057169	abca4a	-0.718826764162917	0.00198671055157123
ENSDARG00000057323	e2f8	-0.616547580763774	1.12863797769755e-05
ENSDARG00000057365	elovl8b	-0.978782112287193	2.42432400781172e-07
ENSDARG00000057460	crygm2d13	-3.35969041683973	6.63122493585016e-08
ENSDARG00000057481	RNF157	-0.68910056596717	0.00244251159766633
ENSDARG00000057497	stk35l	-0.524912148234892	3.85107722496527e-05
ENSDARG00000057498	habp2	-0.968199207162084	2.67712201389134e-07
ENSDARG00000057519	pcdh1g9	-1.8078146569837	1.63842895447125e-11
ENSDARG00000057568	nefla	-2.26211168800134	1.07408231858425e-13
ENSDARG00000057586	sall3b	-0.373904027403381	0.0038963575881741
ENSDARG00000057598	s100b	-2.9162924815467	2.32385544362935e-36
ENSDARG00000057649	satb1a	-0.529096981575836	0.0059557461838438
ENSDARG00000057652	dbpb	-0.818959248438411	0.00226707571716009
ENSDARG00000057729	ephb6	-1.15358064853536	2.09471161067299e-06
ENSDARG00000057736	ano10a	-0.512284608921127	0.000582541500983607
ENSDARG00000057743	si:dkey-10f21.4	-0.633389710036287	0.00270675883701662
ENSDARG00000057751	zbtb47a	-1.78778782586434	0.00362971539101071
ENSDARG00000057782	baz2ba	-0.763208438783754	2.66487511915879e-07
ENSDARG00000057869	cdc42l2	-2.17801195809619	3.12668599846114e-13
ENSDARG00000057881	si:dkey-33c12.3	-1.32287231808403	0.0041035673742937
ENSDARG00000057903	si:ch211-266g18.10	-2.36157678453531	0.000903948745529352
ENSDARG00000057911	ACTC1	-2.34563500636438	4.77959247750661e-71
ENSDARG00000057913	syt11a	-0.891857432372809	2.75214877462759e-14
ENSDARG00000057936	lhx5	-0.86802757150782	2.80548021899019e-07
ENSDARG00000058005	hgd	-0.50591743911527	0.00740804999305927
ENSDARG00000058011	arxa	-0.573377083475665	0.0018166307269964
ENSDARG00000058094	ciarta	-0.973073466247456	1.11595296861551e-14
ENSDARG00000058100	b3gnt3.4	-0.762838576264839	0.00172924912353815
ENSDARG00000058108	eps8l2	-0.550325474778728	0.00487937782678941
ENSDARG00000058115	fgfr2	-0.39671639813896	0.000451309530945406
ENSDARG00000058117	snap25b	-0.54066902466285	0.000769917826622638
ENSDARG00000058154	znf385c	-1.47794767414618	1.73663516373259e-06
ENSDARG00000058159	ipo8	-0.411688415958049	0.00241072205732675
ENSDARG00000058232	fbrsl1	-0.43967446215032	0.0020086221321149
ENSDARG00000058248	si:dkeyp-77h1.4	-1.11011721404351	5.90542341186746e-05
ENSDARG00000058259	celsr1b	-0.473600142062831	0.000609718102788837
ENSDARG00000058285	cpt1b	-0.64373943821504	0.000662238648099531
ENSDARG00000058322	enc3	-0.579044461155396	2.72336416591162e-06
ENSDARG00000058351	tapbpl	-0.801069730641918	1.34611386279571e-05
ENSDARG00000058371	krt5	-0.907229662129905	5.22078007825426e-17
ENSDARG00000058379	otpb	-1.05587580799558	1.70344931634698e-10
ENSDARG00000058392	adcy2a	-1.48266698592147	0.00164511796571513
ENSDARG00000058421	lgi1b	-1.47453508955571	3.19218694713046e-23
ENSDARG00000058462	zgc:158846	-1.79083038882858	8.05475498699671e-09
ENSDARG00000058488	adora2ab	-1.8705302543235	0.00617505174057741
ENSDARG00000058548	bves	-0.57314946654166	0.00344537722385774
ENSDARG00000058553	sprb	-1.51993148183533	9.15338776970486e-22
ENSDARG00000058556	muc5.2	-1.20457070526946	1.42595456333067e-08
ENSDARG00000058565	socs6a	-0.666112958844663	0.000263276427092615
ENSDARG00000058579	si:ch211-274f20.2	-1.49877633856316	0.00614994839020239
ENSDARG00000058598	sox18	-0.626022703515963	0.00127750568549755
ENSDARG00000058603	jph1a	-0.895755110973518	0.00660631740675636
ENSDARG00000058678	aqp10b	-3.80773129668227	1.25315633007142e-06
ENSDARG00000058695	ddr2b	-1.88073431593417	2.97046808822013e-17
ENSDARG00000058696	tbl1xr1a	-0.467590116044525	0.000315918107536653
ENSDARG00000058699	tmeff2b	-1.38483082346763	8.85757418391344e-09
ENSDARG00000058730	rdh10a	-0.73817040061123	1.23212056853185e-10
ENSDARG00000058734	prdx1	-1.0130229076593	4.1553710602239e-15
ENSDARG00000058738	si:ch211-117c9.2	-1.52474868805799	2.72592328548712e-06
ENSDARG00000058771	nav1b	-0.641185999302987	0.00520083110233077
ENSDARG00000058794	si:dkey-19a16.2	-4.17663971666442	3.27033882354322e-54
ENSDARG00000058821	sema5a	-0.420137263514251	0.00469414163475079
ENSDARG00000058853	sash1b	-0.656334392704583	1.57591701685872e-05
ENSDARG00000058868	apc	-0.440791506641397	8.82801541910415e-05
ENSDARG00000058892	cep170ab	-1.29491331457182	0.000514482390809585
ENSDARG00000058944	si:dkey-8e10.3	-2.18747071319838	8.09504527501006e-05
ENSDARG00000058960	otol1b	-2.36589640981603	0.000735178835536695
ENSDARG00000058969	cntnap2a	-1.43039682367426	2.51436432314765e-13
ENSDARG00000059001	pim2	-1.0876009127891	8.02954776458099e-21
ENSDARG00000059035	porb	-0.553503289202977	0.00075923820592327
ENSDARG00000059054	pdk2b	-3.58948359845343	1.50399067314547e-38
ENSDARG00000059073	gsc	-1.96541416965916	1.67996180354629e-05
ENSDARG00000059093	ank1a	-1.03143621868334	2.71776157859808e-10
ENSDARG00000059163	rbp3	-1.12823492817313	0.00736459421521977
ENSDARG00000059202	tspan2b	-0.682738662197555	1.71474617898324e-05
ENSDARG00000059255	evx2	-1.15673320647242	1.44482074874339e-14
ENSDARG00000059259	pabpc4	-1.0990620618495	1.67309770826213e-20
ENSDARG00000059294	marco	-2.01519297373981	5.16711834548324e-07
ENSDARG00000059311	dpysl5b	-0.532888751710591	0.00131623758552471
ENSDARG00000059327	gata2a	-1.16802041953647	6.52707032504338e-14
ENSDARG00000059349	homer2	-0.716870244593864	4.33511491736313e-05
ENSDARG00000059362	cavin1b	-1.0498772258601	7.98367584607231e-10
ENSDARG00000059368	gria4b	-1.13970916469265	9.60516652933287e-08
ENSDARG00000059391	gyg1b	-0.725085858847051	8.06308440545407e-05
ENSDARG00000059398	myef2	-0.514214312276606	0.000177600574439219
ENSDARG00000059423	prune2	-0.712823109877354	0.000274333510529432
ENSDARG00000059460	sbf2	-0.68005596423157	9.75336392300719e-07
ENSDARG00000059472	arhgap31	-0.963410390646369	1.4368469617982e-10
ENSDARG00000059483	tead1b	-0.914141809478337	4.76210222887632e-05
ENSDARG00000059507		-1.98771619101626	5.25362803852676e-16
ENSDARG00000059523	rims4	-1.36993856821559	0.00173899788073497
ENSDARG00000059534	JPH3	-0.757838990687107	6.49379013815313e-07
ENSDARG00000059558	tecta	-1.06363776222885	1.38424717744733e-07
ENSDARG00000059587	ABR	-0.678173086279307	5.09266626972832e-06
ENSDARG00000059600	rabep1	-1.00775439856537	4.96469163987891e-11
ENSDARG00000059601	map1aa	-0.866784638305337	3.88586014788544e-12
ENSDARG00000059610	gpr146	-0.398818583854774	0.00382255633522907
ENSDARG00000059646	nt5dc2	-0.90159238988436	4.65917574901023e-10
ENSDARG00000059680	fscn1a	-0.362263288361324	0.00232436374355415
ENSDARG00000059695	dusp28	-1.41411652719292	1.85035688888627e-07
ENSDARG00000059738	ptprsa	-0.694589820486473	0.000190992646733074
ENSDARG00000059746	plod1a	-0.733078576805786	8.19942887843274e-08
ENSDARG00000059773	SRCIN1	-0.751872569507083	0.000247337481392513
ENSDARG00000059775	slc32a1	-1.0884173726471	1.76719465743239e-09
ENSDARG00000059781	atcayb	-1.02648688594765	0.000113198796887276
ENSDARG00000059789	parp8	-0.696197360652708	7.87385943825931e-05
ENSDARG00000059815	oaz2b	-1.24106706379097	0.00958088787939095
ENSDARG00000059832	adgrb3	-0.920088519276666	4.16097319456912e-09
ENSDARG00000059850	slc35f3b	-1.14590944044717	0.00627799083076939
ENSDARG00000059886	fam222ba	-0.55530706884721	0.00100421967519052
ENSDARG00000059897	ntrk2a	-0.911342744640659	1.33389885922591e-08
ENSDARG00000059902	vps16	-0.568367307509052	8.53831964096026e-06
ENSDARG00000059923	slc25a47a	-0.93794980898073	0.00222465753118688
ENSDARG00000059933	plpp3	-0.404993548691244	0.000413207403408336
ENSDARG00000059939	dab1a	-1.37097247610621	2.67852436769281e-06
ENSDARG00000059944	c1qtnf2	-2.23277127670045	0.0023471915531894
ENSDARG00000059945	sv2a	-1.00431143311016	4.71403544385434e-14
ENSDARG00000059965	camsap2b	-0.943792193348104	3.06059489361915e-05
ENSDARG00000059972	raly	-0.994931197661594	6.87919615309766e-08
ENSDARG00000060002	ogg1	-1.32824264029597	1.00842172847221e-06
ENSDARG00000060006	nedd4l	-0.626715424573764	6.81198992026523e-06
ENSDARG00000060012	f2r	-1.63542239691446	8.48481000902841e-07
ENSDARG00000060018	si:ch1073-44g3.1	-1.32415517636707	2.89650043675518e-07
ENSDARG00000060030	setd1a	-0.663784168431769	0.000222660066735435
ENSDARG00000060041	lig1	-0.429381870164454	0.00329145966439162
ENSDARG00000060054	epc1b	-0.911033378420178	4.63620639237555e-12
ENSDARG00000060070	adcy7	-0.366571058828496	0.00932304246152353
ENSDARG00000060085	kcnq3	-1.98609264737693	1.63863910309494e-06
ENSDARG00000060113	znf395a	-1.06532347260466	1.74894235500345e-11
ENSDARG00000060123	ca16b	-0.671581440945565	2.09645426235203e-05
ENSDARG00000060126	acyp1	-1.72619668590015	7.77585704950633e-11
ENSDARG00000060148	sh3pxd2aa	-0.570581197308669	0.00126506150680511
ENSDARG00000060149	ablim1a	-1.17899459280457	1.69792594636596e-14
ENSDARG00000060243	enox1	-1.06083806778648	6.70768774226207e-08
ENSDARG00000060246	slc16a6b	-0.773436757662518	3.33429057256441e-07
ENSDARG00000060263	pecam1	-1.04389667702898	6.66380475943589e-10
ENSDARG00000060322	zgc:153654	-2.56288371007442	0.00513137058954104
ENSDARG00000060345	apoda.1	-0.740830017201445	0.000280646278414985
ENSDARG00000060349	wasf1	-0.697249703909173	0.000778768083010958
ENSDARG00000060368	syn1	-0.669143582599127	0.00350976455239476
ENSDARG00000060372	plxna2	-1.78409817977956	8.9369235899843e-25
ENSDARG00000060393	fibcd1	-1.51993782317697	0.00433627999601511
ENSDARG00000060434	map1b	-0.749530412794501	8.238903823096e-06
ENSDARG00000060439	clcn2c	-2.74010458002041	1.77361336797992e-34
ENSDARG00000060457	pmp22b	-0.770525876024226	5.3538540351797e-06
ENSDARG00000060481	atl1	-0.807669406362691	4.9276966269801e-08
ENSDARG00000060496	cacna1ha	-1.03635720797176	0.000124663463965849
ENSDARG00000060512	kbtbd3	-1.92388748493965	3.57109060768491e-06
ENSDARG00000060532	adam22	-1.3406813671252	2.56109283744902e-18
ENSDARG00000060537	atad2b	-0.404014518017841	0.00758303272128404
ENSDARG00000060549	ecel1	-0.938265271974417	8.90755069351181e-05
ENSDARG00000060554	mut	-0.36008429834698	0.00667009279131575
ENSDARG00000060586	ctdspl2b	-0.328920952530924	0.00428516944266997
ENSDARG00000060597	zgc:158659	-0.8164175672776	0.00341048226557384
ENSDARG00000060609	cd109	-1.17305618721115	3.12307417306278e-07
ENSDARG00000060631	GARNL3	-0.64308655674358	0.000220140736955893
ENSDARG00000060638	CLSTN2	-1.96250716605763	9.71313956415705e-05
ENSDARG00000060639	apba2b	-1.00114538288788	7.65468618157187e-13
ENSDARG00000060656	si:ch211-10a23.2	-0.841571988115734	3.3883267154544e-08
ENSDARG00000060680	si:ch73-127m5.1	-1.31020357480404	5.85994512951952e-07
ENSDARG00000060753	pear1	-0.755736512759083	0.000771413155455204
ENSDARG00000060758	nphs1	-1.8329481451218	3.62479343985862e-08
ENSDARG00000060767	smg7	-0.362394564525781	0.00685394348507857
ENSDARG00000060796	slc20a2	-1.30524526647591	0.000615262376094191
ENSDARG00000060797	pfkmb	-1.28567406329568	3.36740998235218e-13
ENSDARG00000060808	mecom	-0.882166981351847	1.80155355910162e-12
ENSDARG00000060854	kctd3	-0.801551162030441	3.33909022214776e-05
ENSDARG00000060893	col8a2	-1.36123076917026	1.27335425855009e-08
ENSDARG00000060915	fbxl16	-0.757976382218914	5.02724371037235e-05
ENSDARG00000060925	jarid2a	-0.423693887416579	0.00515544058329656
ENSDARG00000060927	si:ch211-136a13.1	-0.848526069664518	7.63192603098315e-10
ENSDARG00000060948	dync1i1	-0.916391069012713	5.90249637144526e-13
ENSDARG00000060962	btr04	-1.05354473327161	4.56302256952198e-06
ENSDARG00000061017	spns2	-0.716005841072732	5.72781260461269e-05
ENSDARG00000061052	nipblb	-0.377906776272047	0.000887866941485044
ENSDARG00000061093	phldb1a	-0.55155907754178	4.9591025566574e-05
ENSDARG00000061099	nfasca	-0.6378602392255	4.19300224568892e-06
ENSDARG00000061121	adgrl3.1	-1.21095931019887	8.02968082074952e-19
ENSDARG00000061165	slc6a4a	-0.767112058752454	0.00268320039422083
ENSDARG00000061203	trpc1	-1.33563115954974	3.35575923664906e-06
ENSDARG00000061205	stag1a	-0.36623557984134	0.00515544058329656
ENSDARG00000061208	rab40c	-0.334308833051289	0.00686117275211005
ENSDARG00000061214	lpin2	-0.435916670324252	0.000363884743286666
ENSDARG00000061223	ogfrl1	-1.08693050800438	5.57181549011937e-06
ENSDARG00000061242	tuft1a	-0.680848830497973	2.73423156154542e-06
ENSDARG00000061249	myom1a	-1.63027991209516	0.00794799876035856
ENSDARG00000061345	wwp2	-0.449117229586365	5.88368292658112e-05
ENSDARG00000061352	bcl11aa	-0.977196601707655	3.05168397531182e-10
ENSDARG00000061357	chst6	-0.987260949202248	4.81131957706798e-06
ENSDARG00000061368	klf13	-0.750529418455259	0.000316838749660897
ENSDARG00000061375	sgpl1	-0.530033562880159	1.16144925779508e-05
ENSDARG00000061379	cmya5	-1.11176903095201	0.00316343233136031
ENSDARG00000061383	serpinf2b	-0.567741014191383	1.57090930609396e-06
ENSDARG00000061397	trip12	-0.555690483250653	0.000343502819628078
ENSDARG00000061409	bivm	-0.950655673031657	0.000662992239566942
ENSDARG00000061436	col6a2	-0.59595681625266	3.84749683886842e-08
ENSDARG00000061445	adcy6a	-0.53386653022479	0.00195961650739325
ENSDARG00000061454	nrxn2a	-1.49695277838511	7.9127451015727e-09
ENSDARG00000061459	si:dkey-253i9.4	-0.665590149156575	1.1734415725973e-07
ENSDARG00000061461	dsela	-0.995977756510329	0.000414029892141179
ENSDARG00000061471	sema5ba	-0.968682570228629	1.96639567919276e-07
ENSDARG00000061473	tbkbp1	-1.24841637135452	0.0063646623428182
ENSDARG00000061479	thsd7aa	-1.4381568264806	2.74357245700414e-15
ENSDARG00000061517	lrp1bb	-0.824468281986992	5.25497227330326e-05
ENSDARG00000061541	unc5db	-0.914862965790376	0.00257955094055677
ENSDARG00000061543	ccdc85b	-0.609057188687237	9.67228802924254e-05
ENSDARG00000061602	ssx2ipb	-0.818264915772848	6.61924047102168e-08
ENSDARG00000061603	sorbs2b	-1.30452128560337	7.60927422297086e-23
ENSDARG00000061635	myo5aa	-0.637317949748309	0.000390812754365038
ENSDARG00000061647	nrxn1a	-1.08887510062671	3.91383631193222e-20
ENSDARG00000061660	CABZ01055347.1	-0.493141996118158	0.00703086188092465
ENSDARG00000061664	C1H3orf70	-1.00638757309821	5.3538540351797e-06
ENSDARG00000061672	si:ch73-334d15.1	-0.952821548729754	8.81679331270952e-09
ENSDARG00000061682	bicc1a	-0.854551572659595	7.84133978789311e-06
ENSDARG00000061687	atxn1a	-3.43985343298644	7.10043025834152e-23
ENSDARG00000061688	arvcfb	-0.755948027919025	7.86782515406084e-10
ENSDARG00000061697	ca14	-1.65397475033884	0.00141029421163186
ENSDARG00000061713	tpd52	-0.813528969998238	2.42267730658524e-05
ENSDARG00000061714	si:dkey-45k15.1	-1.09612179784743	0.00278567304271219
ENSDARG00000061728	acot13	-0.788339609914289	1.48526455116837e-06
ENSDARG00000061736	ank3a	-0.943531636069622	6.67124418597409e-12
ENSDARG00000061746	arhgef9a	-0.516278213257914	0.00790755886374425
ENSDARG00000061752	ripor2	-0.908713838194573	6.84906109556953e-10
ENSDARG00000061758	sh3pxd2ab	-1.39287335814905	7.16668421328346e-06
ENSDARG00000061778	fmn2b	-1.19465975934732	3.82140306978569e-15
ENSDARG00000061796	rasgrp4	-0.65064914385493	0.00303739672604469
ENSDARG00000061806	si:dkey-13n15.2	-0.852103087574466	0.00754415919285076
ENSDARG00000061817	kif1aa	-0.669158545261256	1.4239404175123e-07
ENSDARG00000061829	unc13a	-0.690319327052699	0.00126944194024127
ENSDARG00000061836	nfixb	-1.26096309380415	0.00389747609886212
ENSDARG00000061841	tiparp	-1.23143396279097	9.30474957347684e-17
ENSDARG00000061850	si:dkey-19b23.13	-0.695293062496551	0.00321821809526464
ENSDARG00000061852	olfml3a	-1.63817573057544	1.44297897495421e-09
ENSDARG00000061862	myo18ab	-0.845693112830518	1.58237615522791e-14
ENSDARG00000061864	hdlbpb	-0.497688520876549	0.000129575961162824
ENSDARG00000061885	satb2	-1.51036279848913	9.21506341932688e-09
ENSDARG00000061895	usp32	-0.487154693038403	0.000299344662093823
ENSDARG00000061896	slco2a1	-4.26811918611928	3.22707620590265e-15
ENSDARG00000061909	si:ch73-233f7.1	-0.572356078067023	0.00558124619241139
ENSDARG00000061923	amotl2a	-0.845865134759942	1.33663637731273e-11
ENSDARG00000061976	sema6bb	-1.48242700395756	2.89688435429697e-07
ENSDARG00000061977	ppfibp2a	-0.87840770140932	1.8511667477385e-09
ENSDARG00000062020	gse1	-0.498226659022874	0.000675720827556209
ENSDARG00000062024	kif1ab	-1.14543536221362	6.93786078031958e-14
ENSDARG00000062045	il1rapl1a	-1.5044180788527	9.54041846779004e-12
ENSDARG00000062055	rnf38	-0.465663917632173	0.00904848078656834
ENSDARG00000062056	elmod1	-1.81327094954299	8.71492900402792e-25
ENSDARG00000062058	slc12a7b	-0.425918677926284	0.000922735968624669
ENSDARG00000062059	si:ch211-236l14.4	-1.61510621107675	1.08032638729761e-14
ENSDARG00000062082	hipk3b	-0.516323335258553	0.008008930277367
ENSDARG00000062084	clcn1a	-1.55112620418498	1.54948198632611e-06
ENSDARG00000062109	shdb	-0.643225406395159	0.00122625045243385
ENSDARG00000062123	agap1	-0.601642167888617	0.000367495347695629
ENSDARG00000062138	ranbp10	-0.412989688060948	0.00624718046612934
ENSDARG00000062147	otc	-1.11525171963094	1.6818907547099e-07
ENSDARG00000062164	atrn	-0.810244754003811	1.27094467046792e-07
ENSDARG00000062165	tub	-0.738093072313536	0.00518581842769227
ENSDARG00000062171	olfml3b	-0.989150469591363	0.000146925441939584
ENSDARG00000062173	camsap2a	-0.625776636511954	0.000183791016491812
ENSDARG00000062174	cacnb4b	-1.20992129774788	7.10925019570345e-14
ENSDARG00000062181	bmt2	-0.727310323696971	4.8300580108594e-05
ENSDARG00000062198	pcm1	-0.44086270279114	0.00125074329517796
ENSDARG00000062222	mxra8a	-0.728764752993387	0.000172121291585842
ENSDARG00000062267	kdm3b	-0.645894613315676	6.38035292973869e-07
ENSDARG00000062277	ppp2r2cb	-1.17430679855091	2.33290875068324e-06
ENSDARG00000062278	si:dkey-202e17.1	-2.90302468008713	2.98991018608225e-18
ENSDARG00000062315	sik2b	-0.647369312483366	8.42853157709818e-06
ENSDARG00000062319	si:dkey-103g5.3	-1.84934506255868	0.000358684005402325
ENSDARG00000062323	adam23a	-0.53651274166981	0.000788597560687854
ENSDARG00000062335	nudt14	-1.61568115821294	6.42713152845389e-11
ENSDARG00000062338	zeb2a	-0.410306498758225	0.00724556042577573
ENSDARG00000062347	mtus2a	-1.49876703391151	5.30016783245125e-14
ENSDARG00000062357	tafa1a	-1.95302422087478	0.00685297223152324
ENSDARG00000062370	bcl2l13	-1.0130808662527	1.88105386154884e-11
ENSDARG00000062372	nrd1b	-1.07576745860427	7.31293216549834e-10
ENSDARG00000062376	nlgn3b	-0.988849644363608	7.58995197087606e-09
ENSDARG00000062397	ndst1a	-1.04959075371865	2.4735289336659e-13
ENSDARG00000062415	ctnnd2a	-1.88882100887811	2.16265201888582e-07
ENSDARG00000062420	nfia	-1.68108129937617	2.29993632254945e-10
ENSDARG00000062442	msrb1b	-1.95573793410491	0.00878861498394979
ENSDARG00000062448	skor1b	-1.03937697747563	1.61386938016547e-06
ENSDARG00000062449	xpr1a	-0.971305848642663	4.98342965278715e-11
ENSDARG00000062460	SGK3	-0.776232029757716	3.07168411279235e-06
ENSDARG00000062477	kiaa1549la	-0.741011449418333	0.00402174510207113
ENSDARG00000062479	vcam1b	-0.867149598672896	1.02295844680048e-08
ENSDARG00000062481	mlphb	-1.13982776129351	2.11816558135183e-10
ENSDARG00000062483	lyve1b	-0.739743754922241	0.000387195026320029
ENSDARG00000062487	si:dkey-6n6.1	-1.36929160936964	0.00531523451824828
ENSDARG00000062510	bcl11ba	-0.754682103665158	4.03987260432737e-06
ENSDARG00000062531	mapk8ip3	-0.468522754671188	0.000135790316457138
ENSDARG00000062562	egln2	-3.76661053411382	2.00640032958005e-52
ENSDARG00000062577	arhgap35a	-0.652083313089868	2.12510558216941e-09
ENSDARG00000062593	stox1	-0.472892052908042	0.00245856400998896
ENSDARG00000062618	kcnj12b	-3.27076896223372	2.21856064591455e-05
ENSDARG00000062632	duox	-2.48607816935399	3.99878945678283e-50
ENSDARG00000062646	tet3	-0.918296168455336	1.5678003826788e-12
ENSDARG00000062687	kcnh7	-0.911913856411785	0.000406040806109921
ENSDARG00000062688	gpnmb	-1.25944358794584	4.30970532197897e-14
ENSDARG00000062693	nrxn3b	-1.42783539959853	7.81633024572091e-13
ENSDARG00000062744	scn1lab	-0.74991658926293	2.77110963086137e-05
ENSDARG00000062785	adpgk2	-1.33686556395807	5.13870911566885e-09
ENSDARG00000062790	CU639469.1	-0.603071282085411	6.9372396133364e-07
ENSDARG00000062797	nell2b	-1.28320011709985	5.33121411361224e-28
ENSDARG00000062808	CR786571.1	-2.22993264230853	1.64071217221854e-08
ENSDARG00000062812	glsa	-0.887867468837709	7.57906021228132e-07
ENSDARG00000062821	slc6a15	-1.53364368840652	9.2174248152346e-05
ENSDARG00000062823	pi4kab	-0.9148619486552	0.000665629853385755
ENSDARG00000062849	kcnk10a	-1.72694059813497	0.00399179167871189
ENSDARG00000062865	mras	-1.02214400631104	4.97926507808319e-14
ENSDARG00000062897	tnksb	-0.551324245143258	0.000322288337270377
ENSDARG00000062904	idua	-0.834494877239351	0.000534903058168366
ENSDARG00000062942	kcna1a	-1.07217500952382	0.000111801354207144
ENSDARG00000062947	amn	-1.98134154318941	0.000122756844574862
ENSDARG00000062956	dagla	-1.47392731309954	8.91934675811873e-10
ENSDARG00000062973	ttll7	-0.76643672960264	2.34888736795237e-08
ENSDARG00000062974	itga2.2	-0.580976399764843	0.00649750920752104
ENSDARG00000063003	alkbh5	-0.559818616007601	0.0060244634836379
ENSDARG00000063007	apc2	-1.0455478989531	4.53879251969576e-11
ENSDARG00000063008	si:dkeyp-27e10.3	-1.534008993829	2.93962172840959e-07
ENSDARG00000063014	dbpa	-1.43080348925221	2.83694159862253e-06
ENSDARG00000063018	fam78ba	-0.867036693795529	0.000344060602387304
ENSDARG00000063019	panx2	-1.41315831523762	0.00213486235114104
ENSDARG00000063036	psd2	-1.13418109093276	5.3479645059859e-20
ENSDARG00000063050	rc3h2	-1.77136957899132	3.29824716774191e-23
ENSDARG00000063056	tulp4b	-1.0324397016801	1.86386269900588e-05
ENSDARG00000063075	soga1	-0.746721337881743	4.6364639998688e-05
ENSDARG00000063133	slc4a10a	-1.21019112350341	7.25181489383686e-20
ENSDARG00000063144	shisa7b	-0.560829037552532	1.30120078276861e-05
ENSDARG00000063150	nrxn2b	-0.647853476580204	0.00198898612473917
ENSDARG00000063153	bcl11ab	-1.14824324750608	2.56843827317875e-05
ENSDARG00000063157	mapk8ip2	-1.06772137372116	1.43887954774746e-10
ENSDARG00000063169	ubn1	-2.34531096103158	0.000328911883620719
ENSDARG00000063180	dock3	-1.06339928473533	2.00848792937185e-06
ENSDARG00000063207	erbb4a	-1.51371941482445	0.0014532479340685
ENSDARG00000063255	btbd11a	-0.479009284028446	0.00553217828855514
ENSDARG00000063258	rfx5	-0.626618402445779	3.13206598543312e-06
ENSDARG00000063288	slc2a11b	-1.82433924206142	3.14117790112512e-35
ENSDARG00000063299	pcloa	-0.646750397764877	0.00245515792394228
ENSDARG00000063332	shank3a	-2.6155595234036	0.00103880424136776
ENSDARG00000063416	ptprk	-0.41081572553309	0.00492543031927856
ENSDARG00000063433	atp2b2	-1.81723876495713	2.26542749528426e-23
ENSDARG00000063509	lrrc58b	-1.12110283255495	8.36569103931362e-15
ENSDARG00000063538	kalrnb	-0.944123932925342	2.66396476817427e-10
ENSDARG00000063570	dyrk1aa	-0.45074176721705	0.00424046014089242
ENSDARG00000063677	ccny	-0.566194195837241	0.000366180109211809
ENSDARG00000063711	trim3a	-0.805508669298116	4.20895154413828e-09
ENSDARG00000067507	kctd8	-0.951603970683289	0.0045859252638841
ENSDARG00000067545	adam19b	-0.47053463251432	0.00401597042208812
ENSDARG00000067549	adamts12	-0.855065386129533	6.2050808293338e-09
ENSDARG00000067592	BX901974.1	-1.78874144725656	0.000972663884493553
ENSDARG00000067676	plcl1	-0.761645617871934	0.000149138380183737
ENSDARG00000067711	parvg	-1.39097783033046	8.84438832227688e-07
ENSDARG00000067794	cabz01076234.2	-1.20939672678721	0.00102201867037238
ENSDARG00000067801	CABZ01064472.1	-0.873162502492509	3.26536971968786e-07
ENSDARG00000067950	zcchc2	-0.592404812280601	0.00150840543064572
ENSDARG00000067964	slc6a5	-1.0785036796596	6.68658858181373e-08
ENSDARG00000067966	fem1a	-1.08253867626923	0.00211680246003703
ENSDARG00000067995	myhz1.2	-2.12879260191095	0.00811778064259829
ENSDARG00000068168	hes2.2	-0.684148410721272	0.000156167293120115
ENSDARG00000068193	tmem44	-1.53986133459879	0.00237083111511366
ENSDARG00000068194	klf9	-3.65290648233672	1.00816792241383e-42
ENSDARG00000068214	ccni	-0.425375878435005	0.000387195026320029
ENSDARG00000068233	zgc:64051	-0.905943342836073	0.00421374357131683
ENSDARG00000068247	luzp2	-2.24378159183602	6.90884861879062e-20
ENSDARG00000068257	kcne4	-2.56795443124952	0.000240488505415039
ENSDARG00000068275	ptx3a	-0.876467545961226	3.26565466364468e-05
ENSDARG00000068288	lamc2	-1.696243756334	2.64548000424922e-06
ENSDARG00000068290	si:dkey-286h2.3	-3.75627693957452	2.93003197718822e-07
ENSDARG00000068296	SLCO3A1	-1.71273541098613	2.10083210960642e-14
ENSDARG00000068323	astn1	-0.971609571877339	8.41860699139062e-08
ENSDARG00000068365	lmx1bb	-0.444016886336371	0.0026276846264432
ENSDARG00000068432	si:dkey-56m19.5	-0.431677395442516	0.00161855800013538
ENSDARG00000068457	tnnt3b	-1.40849832416451	0.00010396174587965
ENSDARG00000068468	dnah3	-2.02967668684552	0.000187151937422657
ENSDARG00000068480	map7d2a	-0.682294244032036	3.63168111523231e-05
ENSDARG00000068562	rbm33a	-0.603409055051721	1.32403938306251e-05
ENSDARG00000068567	shha	-0.953470551531022	5.79440449586546e-07
ENSDARG00000068701	gpr85	-1.12396863289673	6.8448002563026e-07
ENSDARG00000068708	ifrd1	-0.572732345838073	4.28318407204063e-07
ENSDARG00000068716	cuedc1a	-1.53470993146955	9.83285460460854e-22
[truncated: 1,711 more rows]

## Sheet: Down-regulated_KEGG
KEGG ID	Description	GeneRatio	BgRatio	pvalue	p.adjust	qvalue	Gene ID
dre04261	Adrenergic signaling in cardiomyocytes	71/932	244/6879	7510.9	1.11912e+06	964558	atp1a1a.4/atp1a1a.1/si:dkey-28b4.8/tnnt2d/ryr2b/slc8a3/cacnb4a/atp1b1a/slc8a1a/camk2d2/adcy2b/cacna2d1a/creb3l1/atp1a3a/atp1a1b/cacng8a/tnnt2a/creb3l3l/atp2b3b/atp2a2a/cacna1sa/adcy8/cacng2a/cmlc1/tpma/calm1b/atp2a1l/acta1a/slc8a4b/atp1a1a.5/actc1a/atp1b3b/atp2b3a/tnnt2e/cacng6b/atp1b4/creb1a/ppp2r5b/ppp2r2ca/actc2/adcy2a/adcy7/adcy6a/cacnb4b/ppp2r2cb/atp2b2/pln/si:ch211-225p5.8/cacng8b/actc1c/ca…
dre04260	Cardiac muscle contraction	49/932	145/6879	27268.8	2.03153e+06	1.75095e+06	atp1a1a.4/atp1a1a.1/si:dkey-28b4.8/tnnt2d/ryr2b/slc8a3/cacnb4a/cox4i1l/atp1b1a/slc8a1a/cacna2d1a/atp1a3a/atp1a1b/cacng8a/tnnt2a/cox4i2/atp2a2a/cacna1sa/cacng2a/cmlc1/tpma/atp2a1l/acta1a/slc8a4b/atp1a1a.5/trdn/actc1a/atp1b3b/cox6b1/tnnt2e/hrc/cacng6b/atp1b4/actc2/cacnb4b/cacng8b/actc1c/cacng3b/cacna2d2b/cacna2d3/tpm1/myh6/ryr2a/atp1b2a/cacna1da/LOC100329813/atp1a3b/myl2a/cacna2d3a
dre04512	ECM-receptor interaction	36/932	107/6879	7.50177e+06	3.72588e+08	3.21128e+08	itgav/itga11b/thbs1b/col2a1b/thbs3b/dag1/fn1a/tnr/tncb/si:ch211-241e1.3/tnn/itgb8/itgb4/cd36/itga11a/itgb7/chad/lamb1b/col4a1/sv2a/col6a2/itga2.2/lamc2/itga6b/itgb1a/col9a1a/thbs2b/itga1/col6a1/hspg2/tnca/col6a4a/lamc3/thbs4a/thbs1a/col4a2
dre04510	Focal adhesion	68/932	278/6879	4.15305e+07	1.54701e+09	1.33335e+09	mylpfb/itgav/itga11b/thbs1b/fyna/col2a1b/thbs3b/egfra/kdr/gsk3ba/flncb/myl7/flt1/fn1a/tnr/rac3b/tncb/si:ch211-241e1.3/tnn/igf1ra/itgb8/itgb4/mapk8a/vegfab/itga11a/myl9a/pik3r1/rapgef1a/itgb7/birc2/chad/lamb1b/hgfa/pak6b/mylpfa/col4a1/mylk4b/cdc42l2/col6a2/arhgap35a/itga2.2/parvg/lamc2/itga6b/zgc:158296/itgb1a/col9a1a/thbs2b/rasgrf1/flna/itga1/col6a1/pdgfd/tnca/col6a4a/akt3b/mylk4a/lamc3/shc3/dock…
dre04514	Cell adhesion molecules	47/932	183/6879	6.58703e+08	0.000196293475599765	0.000169182649404248	ptprfb/itgav/nrcama/l1cama/cldn5b/lrrc4bb/cldn3d/ncam2/cdh2/cldn11a/negr1/alcama/itgb8/cldn7a/si:dkey-24p1.1/nrxn3a/itgb7/cntn1b/cd99/ncam1a/cd99l2/cadm3/cntnap2a/pecam1a/nfasca/nrxn2a/nrxn1a/nlgn3b/vcam1b/lrrc4.1/itga6b/ptprc/itgb1a/LOC559501/cntnap1/cntnap2b/cdh5/cldn26/nlgn2a/nlgn4xb/nlgn4xa/neo1a/pecam1b/ptprfa/cldn10b/nlgn3a/mhc2d8.35a1
dre00010	Glycolysis / Gluconeogenesis	26/932	81/6879	1.28228e+09	0.00031843270051824	0.000274452769079656	pgam1a/aldoaa/fbp2/g6pc1a.2/pfkma/eno2/pgm2/aldocb/g6pc3/pck2/eno1a/pfkpa/aldh2.2/eno3/gapdhs/pgk1/pfkmb/adpgk2/ldhbb/adh5l/zgc:77938/wu:fb14d09/pfklb/pkmb/ldha/gpib
dre04010	MAPK signaling pathway	84/932	409/6879	3.60083e+09	0.000766461448632646	0.000660602590838452	nr4a1/fgfr3/ppp3ca/rapgef2b/erbb3a/cacna1ab/dusp8a/mef2cb/si:ch211-45c16.2/cacnb4a/stk3/egfra/efna3a/cacna2d1a/mknk2b/gadd45gb.1/kdr/bdnf/flncb/dusp5/flt1/cacng8a/rac3b/cacna1ba/ppp3cb/igf1ra/gadd45ba/nlk2/cacna1sa/mef2ca/efna1a/mapk8a/cacng2a/igf2b/rps6ka1/stmn1b/vegfab/nfatc1/hgfa/cacng6b/angpt2b/ppm1nb/cdc42l2/fgfr2/ntrk2a/cacna1ha/mecom/rapgef2a/rasgrp4/cacnb4b/mapk8ip3/mrasb/mapk8ip2/erbb4a/…
dre04020	Calcium signaling pathway	74/932	376/6879	0.000419988432624116	0.00782228455762416	0.00674191957633449	si:dkey-28b4.8/ryr2b/fgfr3/slc8a3/ppp3ca/slc25a6/erbb3a/cacna1ab/ryr1a/slc8a1a/egfra/camk2d2/adcy2b/kdr/camk1db/casq1b/flt1/cacna1ba/atp2b3b/ryr1b/ppp3cb/grin1b/slc25a4/grin1a/atp2a2a/cacna1sa/phkg1a/phka2/adcy8/calm1b/grin2aa/vegfab/atp2a1l/slc8a4b/trdn/atp2b3a/oxtrb/vdac1/hgfa/hrc/gna11b/mylk4b/fgfr2/adcy2a/adora2ab/si:dkey-163m14.2/ntrk2a/f2r/adcy7/cacna1ha/erbb4a/atp2b2/nos1/pln/phkg1b/tnnc2.…
dre00430	Taurine and hypotaurine metabolism	8/932	17/6879	0.000862017599708321	0.0142711802618378	0.0123001341712766	gad2/ggt1b/ggt1a/gad1b/adob/gad3/ggt5b/gad1a
dre04330	Notch signaling pathway	21/932	78/6879	0.0012322299888134	0.017395633050409	0.0149930570974913	ncor2/dlc/dla/dld/jag1a/tle2a/notch2/rbpjb/notch1b/notch3/dvl1b/atxn1a/tle3b/dll4/dtx4a/dtx4b/maml3/ep300a/notch1a/crebbpa/zmp:0000001236
dre00330	Arginine and proline metabolism	19/932	68/6879	0.00128424136613757	0.017395633050409	0.0149930570974913	cndp2/p4ha2/aldh2.2/ckma/dao.3/dao.1/dao.2/ckmt2b/ckmb/ckbb/paox1/amd1/nos1/gamt/p4ha1b/oat/prodha/wu:fb14d09/sat2b
dre04145	Phagosome	40/932	185/6879	0.00150271073626804	0.0186586583086615	0.0160816412126931	tuba1a/ctsl.1/itgav/ctsla/thbs1b/thbs3b/atp6v1ba/atp6v0a1b/zgc:65894/cyba/cd36/ncf1/atp6v0a2a/atp6v0cb/tubb5/mrc1b/atp6ap1a/zgc:55461/atp6v1b2/tuba2/c3a.3/coro1a/tuba1c/cybb/si:ch211-274f20.2/marco/dync1i1/itga2.2/nos1/itgb1a/thbs2b/ctss2.1/tfr1b/c3a.2/tfr1a/mrc1a/thbs4a/dync1i2b/thbs1a/mhc2d8.35a1
dre04371	Apelin signaling pathway	41/932	192/6879	0.00169496874271556	0.0187166191948973	0.0161315969041149	prkag2b/prkcea/ryr2b/gnb3a/slc8a3/mef2cb/gng3/smad3b/ryr1a/slc8a1a/adcy2b/ryr1b/mef2ca/jag1a/adcy8/cmlc1/calm1b/smad3a/slc8a4b/gng7/mef2d/klf2a/acta2/notch3/gnb5b/mylk4b/gng2/adcy2a/adcy7/adcy6a/mrasb/nos1/ryr3/map1lc3cl/akt3b/mylk4a/adcy5/hdac4/ryr2a/prkacaa/myl2a
dre04920	Adipocytokine signaling pathway	24/932	96/6879	0.00175860851495679	0.0187166191948973	0.0161315969041149	prkag2b/LOC100334818/acsl4a/nfkbiaa/slc2a1b/nfkbiab/g6pc1a.2/g6pc3/pck2/socs3a/socs3b/acsl1a/mapk8a/cd36/prkcq/irs2a/adipor1b/irs1/cpt1b/LOC100333227/irs2b/akt3b/adipor2/mapk10
dre00052	Galactose metabolism	11/932	35/6879	0.00499523132187204	0.0465180916849334	0.0400933040308151	ugp2a/g6pc1a.2/pfkma/pgm2/g6pc3/pfkpa/gla/glb1/pfkmb/b4galt2/pfklb
dre01040	Biosynthesis of unsaturated fatty acids	11/932	35/6879	0.00499523132187204	0.0465180916849334	0.0400933040308151	elovl6/elovl4a/scp2a/hacd2/elovl4b/scdb/hsd20b2/elovl6l/elovl8b/elovl7a/tecra

## Sheet: Down-regulated _GO
Gene ontology	GO ID	Description	GeneRatio	BgRatio	p-value	p.adjust	q.value	Gene ID	Count
BP	GO:0007409	axonogenesis	146/2610	472/20202	3.25762e-11	1.0369e-07	8.64126e-08	ENSDARG00000000189/ENSDARG00000000370/ENSDARG00000001220/ENSDARG00000002587/ENSDARG00000003655/ENSDARG00000004023/ENSDARG00000004246/ENSDARG00000004635/ENSDARG00000005479/ENSDARG00000005645/ENSDARG00000005754/ENSDARG00000005775/ENSDARG00000006636/ENSDARG00000007149/ENSDARG00000007172/ENSDARG00000007560/ENSDARG00000007654/ENSDARG00000007723/ENSDARG00000008986/ENSDARG00000009387/ENSDARG00000010767/…	146
BP	GO:0007411	axon guidance	105/2610	301/20202	6.99038e-09	9.95715e-06	8.29804e-06	ENSDARG00000000189/ENSDARG00000000370/ENSDARG00000001220/ENSDARG00000002587/ENSDARG00000004246/ENSDARG00000004635/ENSDARG00000005479/ENSDARG00000005645/ENSDARG00000005754/ENSDARG00000005775/ENSDARG00000007172/ENSDARG00000007560/ENSDARG00000007723/ENSDARG00000008986/ENSDARG00000009387/ENSDARG00000010767/ENSDARG00000011141/ENSDARG00000011600/ENSDARG00000011672/ENSDARG00000012896/ENSDARG00000013607/…	105
BP	GO:0097485	neuron projection guidance	105/2610	302/20202	9.38469e-09	9.95715e-06	8.29804e-06	ENSDARG00000000189/ENSDARG00000000370/ENSDARG00000001220/ENSDARG00000002587/ENSDARG00000004246/ENSDARG00000004635/ENSDARG00000005479/ENSDARG00000005645/ENSDARG00000005754/ENSDARG00000005775/ENSDARG00000007172/ENSDARG00000007560/ENSDARG00000007723/ENSDARG00000008986/ENSDARG00000009387/ENSDARG00000010767/ENSDARG00000011141/ENSDARG00000011600/ENSDARG00000011672/ENSDARG00000012896/ENSDARG00000013607/…	105
BP	GO:0042330	taxis	127/2610	487/20202	0.20764	139.963	116.642	ENSDARG00000000189/ENSDARG00000000370/ENSDARG00000001220/ENSDARG00000002587/ENSDARG00000004246/ENSDARG00000004635/ENSDARG00000005479/ENSDARG00000005645/ENSDARG00000005754/ENSDARG00000005775/ENSDARG00000006029/ENSDARG00000006865/ENSDARG00000006923/ENSDARG00000007172/ENSDARG00000007560/ENSDARG00000007723/ENSDARG00000008986/ENSDARG00000009280/ENSDARG00000009387/ENSDARG00000010767/ENSDARG00000011141/…	127
BP	GO:0006935	chemotaxis	123/2610	466/20202	0.219861	139.963	116.642	ENSDARG00000000189/ENSDARG00000000370/ENSDARG00000001220/ENSDARG00000002587/ENSDARG00000004246/ENSDARG00000004635/ENSDARG00000005479/ENSDARG00000005645/ENSDARG00000005754/ENSDARG00000005775/ENSDARG00000006029/ENSDARG00000007172/ENSDARG00000007560/ENSDARG00000007723/ENSDARG00000008986/ENSDARG00000009387/ENSDARG00000010767/ENSDARG00000011141/ENSDARG00000011257/ENSDARG00000011600/ENSDARG00000011672/…	123
BP	GO:0098609	cell-cell adhesion	103/2610	364/20202	0.327205	173.582	144.659	ENSDARG00000001807/ENSDARG00000003705/ENSDARG00000005479/ENSDARG00000005645/ENSDARG00000005754/ENSDARG00000007149/ENSDARG00000008186/ENSDARG00000008969/ENSDARG00000009387/ENSDARG00000010408/ENSDARG00000013526/ENSDARG00000014215/ENSDARG00000014976/ENSDARG00000015002/ENSDARG00000016526/ENSDARG00000017591/ENSDARG00000018693/ENSDARG00000019063/ENSDARG00000019815/ENSDARG00000021442/ENSDARG00000024785/…	103
BP	GO:0002088	lens development in camera-type eye	46/2610	113/20202	14.0274	637.846	531.565	ENSDARG00000007576/ENSDARG00000007655/ENSDARG00000007715/ENSDARG00000008540/ENSDARG00000013251/ENSDARG00000013963/ENSDARG00000015266/ENSDARG00000016793/ENSDARG00000018797/ENSDARG00000019815/ENSDARG00000023861/ENSDARG00000024548/ENSDARG00000030349/ENSDARG00000030411/ENSDARG00000032808/ENSDARG00000032929/ENSDARG00000041141/ENSDARG00000041925/ENSDARG00000045936/ENSDARG00000053502/ENSDARG00000053862/…	46
BP	GO:0010975	regulation of neuron projection development	55/2610	175/20202	12435.3	4.9477e+06	412329	ENSDARG00000000189/ENSDARG00000002587/ENSDARG00000004246/ENSDARG00000004291/ENSDARG00000005479/ENSDARG00000007149/ENSDARG00000007172/ENSDARG00000007560/ENSDARG00000010767/ENSDARG00000011564/ENSDARG00000011600/ENSDARG00000011672/ENSDARG00000012248/ENSDARG00000013607/ENSDARG00000014891/ENSDARG00000015025/ENSDARG00000017803/ENSDARG00000018693/ENSDARG00000018817/ENSDARG00000019235/ENSDARG00000019328/…	55
BP	GO:1990138	neuron projection extension	46/2610	135/20202	20219.9	7.15109e+06	5.95954e+06	ENSDARG00000000189/ENSDARG00000001220/ENSDARG00000003655/ENSDARG00000004023/ENSDARG00000004246/ENSDARG00000005645/ENSDARG00000007149/ENSDARG00000007172/ENSDARG00000007560/ENSDARG00000010767/ENSDARG00000011600/ENSDARG00000011672/ENSDARG00000013607/ENSDARG00000014891/ENSDARG00000015025/ENSDARG00000019235/ENSDARG00000021948/ENSDARG00000022531/ENSDARG00000024829/ENSDARG00000027041/ENSDARG00000032083/…	46
BP	GO:0048675	axon extension	45/2610	131/20202	23419.6	7.45445e+06	6.21235e+06	ENSDARG00000000189/ENSDARG00000001220/ENSDARG00000003655/ENSDARG00000004023/ENSDARG00000004246/ENSDARG00000005645/ENSDARG00000007149/ENSDARG00000007172/ENSDARG00000007560/ENSDARG00000010767/ENSDARG00000011600/ENSDARG00000011672/ENSDARG00000013607/ENSDARG00000014891/ENSDARG00000015025/ENSDARG00000019235/ENSDARG00000021948/ENSDARG00000022531/ENSDARG00000027041/ENSDARG00000032083/ENSDARG00000034268/…	45
BP	GO:0021953	central nervous system neuron differentiation	47/2610	143/20202	51439.5	1.48847e+07	1.24045e+07	ENSDARG00000001220/ENSDARG00000002330/ENSDARG00000002336/ENSDARG00000004023/ENSDARG00000004246/ENSDARG00000006896/ENSDARG00000007430/ENSDARG00000007654/ENSDARG00000010591/ENSDARG00000010791/ENSDARG00000011564/ENSDARG00000011785/ENSDARG00000014018/ENSDARG00000014201/ENSDARG00000014891/ENSDARG00000015314/ENSDARG00000016526/ENSDARG00000017007/ENSDARG00000020219/ENSDARG00000020258/ENSDARG00000021539/…	47
BP	GO:0048588	developmental cell growth	49/2610	155/20202	100278	2.65988e+07	2.21668e+07	ENSDARG00000000189/ENSDARG00000001220/ENSDARG00000003655/ENSDARG00000004023/ENSDARG00000004246/ENSDARG00000005645/ENSDARG00000007149/ENSDARG00000007172/ENSDARG00000007560/ENSDARG00000010767/ENSDARG00000011600/ENSDARG00000011672/ENSDARG00000013607/ENSDARG00000014891/ENSDARG00000015025/ENSDARG00000018817/ENSDARG00000019235/ENSDARG00000020258/ENSDARG00000021948/ENSDARG00000022531/ENSDARG00000024829/…	49
BP	GO:0010977	negative regulation of neuron projection development	26/2610	57/20202	146171	3.50504e+07	2.92101e+07	ENSDARG00000000189/ENSDARG00000004246/ENSDARG00000007560/ENSDARG00000010767/ENSDARG00000011564/ENSDARG00000011600/ENSDARG00000011672/ENSDARG00000012248/ENSDARG00000013607/ENSDARG00000014891/ENSDARG00000019235/ENSDARG00000021948/ENSDARG00000025428/ENSDARG00000034268/ENSDARG00000036626/ENSDARG00000042616/ENSDARG00000055373/ENSDARG00000058821/ENSDARG00000061352/ENSDARG00000061471/ENSDARG00000061976/…	26
BP	GO:0021510	spinal cord development	34/2610	89/20202	154165	3.50504e+07	2.92101e+07	ENSDARG00000002336/ENSDARG00000003290/ENSDARG00000004023/ENSDARG00000007430/ENSDARG00000010591/ENSDARG00000010791/ENSDARG00000011564/ENSDARG00000011785/ENSDARG00000012426/ENSDARG00000014018/ENSDARG00000014201/ENSDARG00000015314/ENSDARG00000016526/ENSDARG00000018693/ENSDARG00000020219/ENSDARG00000026395/ENSDARG00000027423/ENSDARG00000030621/ENSDARG00000038428/ENSDARG00000039458/ENSDARG00000039563/…	34
BP	GO:0021517	ventral spinal cord development	27/2610	62/20202	252281	5.35341e+07	4.4614e+07	ENSDARG00000002336/ENSDARG00000003290/ENSDARG00000004023/ENSDARG00000007430/ENSDARG00000010591/ENSDARG00000010791/ENSDARG00000011564/ENSDARG00000011785/ENSDARG00000014201/ENSDARG00000015314/ENSDARG00000016526/ENSDARG00000020219/ENSDARG00000027423/ENSDARG00000030621/ENSDARG00000039458/ENSDARG00000042041/ENSDARG00000052094/ENSDARG00000052139/ENSDARG00000059255/ENSDARG00000059327/ENSDARG00000059939/…	27
BP	GO:0050767	regulation of neurogenesis	52/2610	176/20202	443933	8.83149e+07	7.35994e+07	ENSDARG00000000189/ENSDARG00000003469/ENSDARG00000004060/ENSDARG00000004246/ENSDARG00000007097/ENSDARG00000007149/ENSDARG00000007172/ENSDARG00000007560/ENSDARG00000009922/ENSDARG00000010767/ENSDARG00000011600/ENSDARG00000011672/ENSDARG00000013607/ENSDARG00000014420/ENSDARG00000014891/ENSDARG00000015025/ENSDARG00000016526/ENSDARG00000018817/ENSDARG00000019235/ENSDARG00000019328/ENSDARG00000019335/…	52
BP	GO:0035725	sodium ion transmembrane transport	43/2610	133/20202	486565	8.98485e+07	7.48774e+07	ENSDARG00000001870/ENSDARG00000002791/ENSDARG00000004291/ENSDARG00000005775/ENSDARG00000006849/ENSDARG00000007129/ENSDARG00000013144/ENSDARG00000013422/ENSDARG00000015654/ENSDARG00000018032/ENSDARG00000018259/ENSDARG00000018621/ENSDARG00000019856/ENSDARG00000025162/ENSDARG00000031203/ENSDARG00000034588/ENSDARG00000035056/ENSDARG00000037145/ENSDARG00000039647/ENSDARG00000040252/ENSDARG00000042837/…	43
BP	GO:0051960	regulation of nervous system development	56/2610	197/20202	542872	8.98485e+07	7.48774e+07	ENSDARG00000000189/ENSDARG00000001807/ENSDARG00000003469/ENSDARG00000004060/ENSDARG00000004246/ENSDARG00000007097/ENSDARG00000007149/ENSDARG00000007172/ENSDARG00000007560/ENSDARG00000009922/ENSDARG00000010767/ENSDARG00000011600/ENSDARG00000011672/ENSDARG00000013607/ENSDARG00000014420/ENSDARG00000014891/ENSDARG00000015025/ENSDARG00000016526/ENSDARG00000018817/ENSDARG00000019235/ENSDARG00000019328/…	56
BP	GO:0050770	regulation of axonogenesis	37/2610	106/20202	550664	8.98485e+07	7.48774e+07	ENSDARG00000000189/ENSDARG00000004246/ENSDARG00000007149/ENSDARG00000007172/ENSDARG00000007560/ENSDARG00000010767/ENSDARG00000011600/ENSDARG00000011672/ENSDARG00000013607/ENSDARG00000014891/ENSDARG00000015025/ENSDARG00000018693/ENSDARG00000018817/ENSDARG00000019235/ENSDARG00000019328/ENSDARG00000021948/ENSDARG00000031548/ENSDARG00000032990/ENSDARG00000034268/ENSDARG00000036626/ENSDARG00000042616/…	37
BP	GO:0031345	negative regulation of cell projection organization	26/2610	60/20202	564552	8.98485e+07	7.48774e+07	ENSDARG00000000189/ENSDARG00000004246/ENSDARG00000007560/ENSDARG00000010767/ENSDARG00000011564/ENSDARG00000011600/ENSDARG00000011672/ENSDARG00000012248/ENSDARG00000013607/ENSDARG00000014891/ENSDARG00000019235/ENSDARG00000021948/ENSDARG00000025428/ENSDARG00000034268/ENSDARG00000036626/ENSDARG00000042616/ENSDARG00000055373/ENSDARG00000058821/ENSDARG00000061352/ENSDARG00000061471/ENSDARG00000061976/…	26
BP	GO:2000026	regulation of multicellular organismal development	103/2610	460/20202	1.04721e+06	1.58728e+08	1.3228e+08	ENSDARG00000000189/ENSDARG00000001807/ENSDARG00000003293/ENSDARG00000003469/ENSDARG00000004060/ENSDARG00000004246/ENSDARG00000005150/ENSDARG00000006181/ENSDARG00000007097/ENSDARG00000007149/ENSDARG00000007172/ENSDARG00000007560/ENSDARG00000008186/ENSDARG00000009922/ENSDARG00000010420/ENSDARG00000010767/ENSDARG00000010785/ENSDARG00000011257/ENSDARG00000011582/ENSDARG00000011600/ENSDARG00000011672/…	103
BP	GO:0099537	trans-synaptic signaling	101/2610	449/20202	1.13221e+06	1.6381e+08	1.36515e+08	ENSDARG00000000503/ENSDARG00000001127/ENSDARG00000001994/ENSDARG00000002230/ENSDARG00000006865/ENSDARG00000006923/ENSDARG00000007275/ENSDARG00000009738/ENSDARG00000011640/ENSDARG00000012019/ENSDARG00000013414/ENSDARG00000013669/ENSDARG00000015854/ENSDARG00000017790/ENSDARG00000018693/ENSDARG00000018817/ENSDARG00000020450/ENSDARG00000020581/ENSDARG00000020609/ENSDARG00000021735/ENSDARG00000023318/…	101
BP	GO:0006814	sodium ion transport	53/2610	186/20202	1.26098e+06	1.69321e+08	1.41108e+08	ENSDARG00000001127/ENSDARG00000001870/ENSDARG00000002791/ENSDARG00000004291/ENSDARG00000004931/ENSDARG00000005775/ENSDARG00000006849/ENSDARG00000007129/ENSDARG00000013144/ENSDARG00000013422/ENSDARG00000013871/ENSDARG00000015654/ENSDARG00000018032/ENSDARG00000018259/ENSDARG00000018621/ENSDARG00000019856/ENSDARG00000025162/ENSDARG00000031203/ENSDARG00000034588/ENSDARG00000035056/ENSDARG00000037145/…	53
BP	GO:0048592	eye morphogenesis	66/2610	254/20202	1.32702e+06	1.69321e+08	1.41108e+08	ENSDARG00000001785/ENSDARG00000004588/ENSDARG00000006120/ENSDARG00000007654/ENSDARG00000007715/ENSDARG00000007723/ENSDARG00000008306/ENSDARG00000010591/ENSDARG00000011989/ENSDARG00000013251/ENSDARG00000013963/ENSDARG00000014018/ENSDARG00000015002/ENSDARG00000015266/ENSDARG00000016404/ENSDARG00000017591/ENSDARG00000017798/ENSDARG00000018492/ENSDARG00000018693/ENSDARG00000019815/ENSDARG00000020164/…	66
BP	GO:0099536	synaptic signaling	103/2610	462/20202	1.32989e+06	1.69321e+08	1.41108e+08	ENSDARG00000000503/ENSDARG00000001127/ENSDARG00000001994/ENSDARG00000002230/ENSDARG00000006865/ENSDARG00000006923/ENSDARG00000007275/ENSDARG00000009738/ENSDARG00000011640/ENSDARG00000012019/ENSDARG00000013414/ENSDARG00000013669/ENSDARG00000015854/ENSDARG00000017790/ENSDARG00000018693/ENSDARG00000018817/ENSDARG00000020450/ENSDARG00000020581/ENSDARG00000020609/ENSDARG00000021735/ENSDARG00000023318/…	103
BP	GO:0045595	regulation of cell differentiation	108/2610	493/20202	1.60675e+06	1.96704e+08	1.63928e+08	ENSDARG00000000189/ENSDARG00000003293/ENSDARG00000003469/ENSDARG00000004060/ENSDARG00000004246/ENSDARG00000004782/ENSDARG00000005481/ENSDARG00000005485/ENSDARG00000006865/ENSDARG00000007097/ENSDARG00000007149/ENSDARG00000007172/ENSDARG00000007560/ENSDARG00000008186/ENSDARG00000009922/ENSDARG00000010420/ENSDARG00000010767/ENSDARG00000011582/ENSDARG00000011600/ENSDARG00000011672/ENSDARG00000012019/…	108
BP	GO:0071526	semaphorin-plexin signaling pathway	23/2610	51/20202	1.6861e+06	1.98772e+08	1.65652e+07	ENSDARG00000000189/ENSDARG00000007172/ENSDARG00000007560/ENSDARG00000011672/ENSDARG00000013607/ENSDARG00000019235/ENSDARG00000019328/ENSDARG00000032990/ENSDARG00000036626/ENSDARG00000042616/ENSDARG00000055373/ENSDARG00000058821/ENSDARG00000060372/ENSDARG00000061471/ENSDARG00000061976/ENSDARG00000074414/ENSDARG00000075648/ENSDARG00000075821/ENSDARG00000077090/ENSDARG00000078707/ENSDARG00000079611/…	23
BP	GO:0098742	cell-cell adhesion via plasma-membrane adhesion molecules	52/2610	183/20202	1.90986e+06	2.1711e+08	1.80934e+08	ENSDARG00000003705/ENSDARG00000005479/ENSDARG00000005645/ENSDARG00000005754/ENSDARG00000007149/ENSDARG00000009387/ENSDARG00000014215/ENSDARG00000015002/ENSDARG00000017591/ENSDARG00000018693/ENSDARG00000019063/ENSDARG00000021442/ENSDARG00000024865/ENSDARG00000027041/ENSDARG00000028118/ENSDARG00000031049/ENSDARG00000036175/ENSDARG00000037122/ENSDARG00000052094/ENSDARG00000052494/ENSDARG00000055093/…	52
BP	GO:0042692	muscle cell differentiation	71/2610	285/20202	248991	2.7329e+08	2.27753e+08	ENSDARG00000000563/ENSDARG00000002988/ENSDARG00000004023/ENSDARG00000009280/ENSDARG00000009418/ENSDARG00000010941/ENSDARG00000011490/ENSDARG00000011961/ENSDARG00000013317/ENSDARG00000013422/ENSDARG00000015536/ENSDARG00000016153/ENSDARG00000017229/ENSDARG00000018611/ENSDARG00000018820/ENSDARG00000019096/ENSDARG00000020610/ENSDARG00000020890/ENSDARG00000020953/ENSDARG00000021987/ENSDARG00000025131/…	71
BP	GO:0008038	neuron recognition	20/2610	41/20202	276760	2.73659e+08	2.28061e+07	ENSDARG00000001220/ENSDARG00000004246/ENSDARG00000005645/ENSDARG00000009387/ENSDARG00000012896/ENSDARG00000014891/ENSDARG00000018693/ENSDARG00000019328/ENSDARG00000020164/ENSDARG00000021948/ENSDARG00000024865/ENSDARG00000026784/ENSDARG00000028118/ENSDARG00000031548/ENSDARG00000031783/ENSDARG00000038446/ENSDARG00000098289/ENSDARG00000099744/ENSDARG00000102153/ENSDARG00000103002	20
BP	GO:0060284	regulation of cell development	58/2610	216/20202	2.8213e+06	2.73659e+08	2.28061e+07	ENSDARG00000000189/ENSDARG00000003469/ENSDARG00000004060/ENSDARG00000004246/ENSDARG00000007097/ENSDARG00000007149/ENSDARG00000007172/ENSDARG00000007560/ENSDARG00000009922/ENSDARG00000010767/ENSDARG00000011600/ENSDARG00000011672/ENSDARG00000013607/ENSDARG00000014420/ENSDARG00000014891/ENSDARG00000014976/ENSDARG00000015002/ENSDARG00000015025/ENSDARG00000016526/ENSDARG00000018693/ENSDARG00000018817/…	58
BP	GO:0007268	chemical synaptic transmission	99/2610	445/20202	2.83718e+06	2.73659e+08	2.28061e+07	ENSDARG00000000503/ENSDARG00000001127/ENSDARG00000001994/ENSDARG00000002230/ENSDARG00000006865/ENSDARG00000006923/ENSDARG00000007275/ENSDARG00000009738/ENSDARG00000011640/ENSDARG00000012019/ENSDARG00000013414/ENSDARG00000013669/ENSDARG00000015854/ENSDARG00000017790/ENSDARG00000018693/ENSDARG00000018817/ENSDARG00000020450/ENSDARG00000020581/ENSDARG00000020609/ENSDARG00000021735/ENSDARG00000023318/…	99
BP	GO:0098916	anterograde trans-synaptic signaling	99/2610	445/20202	2.83718e+06	2.73659e+08	2.28061e+07	ENSDARG00000000503/ENSDARG00000001127/ENSDARG00000001994/ENSDARG00000002230/ENSDARG00000006865/ENSDARG00000006923/ENSDARG00000007275/ENSDARG00000009738/ENSDARG00000011640/ENSDARG00000012019/ENSDARG00000013414/ENSDARG00000013669/ENSDARG00000015854/ENSDARG00000017790/ENSDARG00000018693/ENSDARG00000018817/ENSDARG00000020450/ENSDARG00000020581/ENSDARG00000020609/ENSDARG00000021735/ENSDARG00000023318/…	99
BP	GO:0048593	camera-type eye morphogenesis	56/2610	206/20202	3.05872e+06	2.8635e+07	2.38637e+08	ENSDARG00000001785/ENSDARG00000004588/ENSDARG00000006120/ENSDARG00000007715/ENSDARG00000007723/ENSDARG00000010591/ENSDARG00000013251/ENSDARG00000013963/ENSDARG00000014018/ENSDARG00000015002/ENSDARG00000015266/ENSDARG00000016404/ENSDARG00000017591/ENSDARG00000017798/ENSDARG00000018492/ENSDARG00000018693/ENSDARG00000019815/ENSDARG00000020164/ENSDARG00000021163/ENSDARG00000021916/ENSDARG00000025428/…	56
BP	GO:0022603	regulation of anatomical structure morphogenesis	91/2610	401/20202	3.85941e+06	3.50985e+08	2.92502e+08	ENSDARG00000000189/ENSDARG00000002377/ENSDARG00000004246/ENSDARG00000004291/ENSDARG00000006181/ENSDARG00000007149/ENSDARG00000007172/ENSDARG00000007560/ENSDARG00000010767/ENSDARG00000010785/ENSDARG00000011257/ENSDARG00000011600/ENSDARG00000011672/ENSDARG00000013607/ENSDARG00000014018/ENSDARG00000014891/ENSDARG00000014976/ENSDARG00000015025/ENSDARG00000016868/ENSDARG00000017321/ENSDARG00000018693/…	91
BP	GO:0051093	negative regulation of developmental process	58/2610	218/20202	4.02374e+06	3.55766e+07	2.96486e+08	ENSDARG00000000189/ENSDARG00000004246/ENSDARG00000005481/ENSDARG00000007560/ENSDARG00000010767/ENSDARG00000010785/ENSDARG00000011564/ENSDARG00000011600/ENSDARG00000011672/ENSDARG00000011989/ENSDARG00000012248/ENSDARG00000013607/ENSDARG00000014891/ENSDARG00000016404/ENSDARG00000019235/ENSDARG00000021948/ENSDARG00000025428/ENSDARG00000028393/ENSDARG00000031915/ENSDARG00000034268/ENSDARG00000034503/…	58
BP	GO:0016049	cell growth	52/2610	188/20202	5.07465e+06	4.36557e+08	3.63815e+08	ENSDARG00000000189/ENSDARG00000001220/ENSDARG00000002255/ENSDARG00000003655/ENSDARG00000004023/ENSDARG00000004246/ENSDARG00000005645/ENSDARG00000007149/ENSDARG00000007172/ENSDARG00000007560/ENSDARG00000010767/ENSDARG00000011600/ENSDARG00000011672/ENSDARG00000013607/ENSDARG00000014891/ENSDARG00000015025/ENSDARG00000018817/ENSDARG00000019235/ENSDARG00000020258/ENSDARG00000021948/ENSDARG00000022531/…	52
BP	GO:0051241	negative regulation of multicellular organismal process	54/2610	199/20202	5.71947e+06	4.7908e+08	3.99254e+08	ENSDARG00000000189/ENSDARG00000001807/ENSDARG00000004246/ENSDARG00000007560/ENSDARG00000010767/ENSDARG00000010785/ENSDARG00000011600/ENSDARG00000011672/ENSDARG00000013607/ENSDARG00000014891/ENSDARG00000016404/ENSDARG00000019235/ENSDARG00000021948/ENSDARG00000024831/ENSDARG00000025903/ENSDARG00000028067/ENSDARG00000028393/ENSDARG00000031915/ENSDARG00000034268/ENSDARG00000034503/ENSDARG00000036626/…	54
BP	GO:0050808	synapse organization	49/2610	175/20202	8.04791e+06	6.56833e+08	5.47388e+08	ENSDARG00000002255/ENSDARG00000005754/ENSDARG00000006636/ENSDARG00000007149/ENSDARG00000009738/ENSDARG00000015314/ENSDARG00000018693/ENSDARG00000018817/ENSDARG00000021948/ENSDARG00000024785/ENSDARG00000031548/ENSDARG00000031796/ENSDARG00000043835/ENSDARG00000053205/ENSDARG00000055752/ENSDARG00000059738/ENSDARG00000059773/ENSDARG00000060638/ENSDARG00000061099/ENSDARG00000061977/ENSDARG00000062174/…	49
BP	GO:0034330	cell junction organization	72/2610	302/20202	1.32306e+06	1.0182e+09	8.48543e+08	ENSDARG00000002255/ENSDARG00000005754/ENSDARG00000006636/ENSDARG00000007149/ENSDARG00000009738/ENSDARG00000011370/ENSDARG00000014059/ENSDARG00000014976/ENSDARG00000015314/ENSDARG00000015955/ENSDARG00000018693/ENSDARG00000018817/ENSDARG00000019815/ENSDARG00000020031/ENSDARG00000021442/ENSDARG00000021948/ENSDARG00000021987/ENSDARG00000024785/ENSDARG00000028507/ENSDARG00000031548/ENSDARG00000031796/…	72
BP	GO:0030517	negative regulation of axon extension	21/2610	48/20202	1.34353e+07	1.0182e+09	8.48543e+08	ENSDARG00000000189/ENSDARG00000004246/ENSDARG00000007560/ENSDARG00000010767/ENSDARG00000011600/ENSDARG00000011672/ENSDARG00000013607/ENSDARG00000014891/ENSDARG00000019235/ENSDARG00000021948/ENSDARG00000034268/ENSDARG00000036626/ENSDARG00000042616/ENSDARG00000055373/ENSDARG00000058821/ENSDARG00000061471/ENSDARG00000061976/ENSDARG00000074414/ENSDARG00000075648/ENSDARG00000078707/ENSDARG00000079611	21
BP	GO:0050771	negative regulation of axonogenesis	21/2610	48/20202	1.34353e+07	1.0182e+09	8.48543e+08	ENSDARG00000000189/ENSDARG00000004246/ENSDARG00000007560/ENSDARG00000010767/ENSDARG00000011600/ENSDARG00000011672/ENSDARG00000013607/ENSDARG00000014891/ENSDARG00000019235/ENSDARG00000021948/ENSDARG00000034268/ENSDARG00000036626/ENSDARG00000042616/ENSDARG00000055373/ENSDARG00000058821/ENSDARG00000061471/ENSDARG00000061976/ENSDARG00000074414/ENSDARG00000075648/ENSDARG00000078707/ENSDARG00000079611	21
BP	GO:0007162	negative regulation of cell adhesion	26/2610	69/20202	1.75094e+07	1.27142e+08	1.05957e+09	ENSDARG00000001807/ENSDARG00000007172/ENSDARG00000019328/ENSDARG00000025903/ENSDARG00000032990/ENSDARG00000035563/ENSDARG00000039563/ENSDARG00000041060/ENSDARG00000042698/ENSDARG00000059073/ENSDARG00000060012/ENSDARG00000060372/ENSDARG00000060808/ENSDARG00000061752/ENSDARG00000062646/ENSDARG00000068966/ENSDARG00000075549/ENSDARG00000075821/ENSDARG00000076306/ENSDARG00000077090/ENSDARG00000086254/…	26
BP	GO:0120035	regulation of plasma membrane bounded cell projection organization	61/2610	243/20202	1.75754e+07	1.27142e+08	1.05957e+09	ENSDARG00000000189/ENSDARG00000002587/ENSDARG00000004246/ENSDARG00000004291/ENSDARG00000004621/ENSDARG00000005479/ENSDARG00000007149/ENSDARG00000007172/ENSDARG00000007560/ENSDARG00000010767/ENSDARG00000011564/ENSDARG00000011600/ENSDARG00000011672/ENSDARG00000012248/ENSDARG00000013607/ENSDARG00000014891/ENSDARG00000015025/ENSDARG00000016260/ENSDARG00000017803/ENSDARG00000018693/ENSDARG00000018817/…	61
BP	GO:0031344	regulation of cell projection organization	61/2610	245/20202	2.39324e+07	1.69282e+09	1.41075e+09	ENSDARG00000000189/ENSDARG00000002587/ENSDARG00000004246/ENSDARG00000004291/ENSDARG00000004621/ENSDARG00000005479/ENSDARG00000007149/ENSDARG00000007172/ENSDARG00000007560/ENSDARG00000010767/ENSDARG00000011564/ENSDARG00000011600/ENSDARG00000011672/ENSDARG00000012248/ENSDARG00000013607/ENSDARG00000014891/ENSDARG00000015025/ENSDARG00000016260/ENSDARG00000017803/ENSDARG00000018693/ENSDARG00000018817/…	61
BP	GO:0010927	cellular component assembly involved in morphogenesis	35/2610	111/20202	2.53413e+07	1.75351e+09	1.46133e+09	ENSDARG00000000563/ENSDARG00000002988/ENSDARG00000009280/ENSDARG00000011961/ENSDARG00000013422/ENSDARG00000017229/ENSDARG00000018820/ENSDARG00000019096/ENSDARG00000020610/ENSDARG00000020890/ENSDARG00000020953/ENSDARG00000021987/ENSDARG00000028213/ENSDARG00000029069/ENSDARG00000029764/ENSDARG00000030270/ENSDARG00000031796/ENSDARG00000032630/ENSDARG00000032976/ENSDARG00000040237/ENSDARG00000041864/…	35
BP	GO:0090596	sensory organ morphogenesis	79/2610	350/20202	3.76713e+07	2.5471e+09	2.12269e+09	ENSDARG00000001785/ENSDARG00000002791/ENSDARG00000003293/ENSDARG00000004588/ENSDARG00000006120/ENSDARG00000007654/ENSDARG00000007715/ENSDARG00000007723/ENSDARG00000008306/ENSDARG00000010591/ENSDARG00000011989/ENSDARG00000012397/ENSDARG00000013251/ENSDARG00000013963/ENSDARG00000014018/ENSDARG00000015002/ENSDARG00000015266/ENSDARG00000015879/ENSDARG00000016404/ENSDARG00000016526/ENSDARG00000017591/…	79
BP	GO:0021514	ventral spinal cord interneuron differentiation	14/2610	25/20202	3.84106e+07	2.5471e+09	2.12269e+09	ENSDARG00000002336/ENSDARG00000007430/ENSDARG00000010591/ENSDARG00000010791/ENSDARG00000016526/ENSDARG00000020219/ENSDARG00000039458/ENSDARG00000042041/ENSDARG00000052094/ENSDARG00000052139/ENSDARG00000059255/ENSDARG00000059327/ENSDARG00000070425/ENSDARG00000103554	14
BP	GO:0060560	developmental growth involved in morphogenesis	55/2610	217/20202	4.98693e+07	3.23081e+09	2.69248e+09	ENSDARG00000000189/ENSDARG00000001220/ENSDARG00000003655/ENSDARG00000004023/ENSDARG00000004246/ENSDARG00000005645/ENSDARG00000006314/ENSDARG00000007149/ENSDARG00000007172/ENSDARG00000007560/ENSDARG00000010767/ENSDARG00000011600/ENSDARG00000011672/ENSDARG00000012066/ENSDARG00000013607/ENSDARG00000014891/ENSDARG00000015025/ENSDARG00000018693/ENSDARG00000018817/ENSDARG00000019235/ENSDARG00000021948/…	55
BP	GO:0055001	muscle cell development	57/2610	228/20202	5.07511e+07	3.23081e+09	2.69248e+09	ENSDARG00000000563/ENSDARG00000002988/ENSDARG00000004023/ENSDARG00000009280/ENSDARG00000009418/ENSDARG00000010941/ENSDARG00000011490/ENSDARG00000011961/ENSDARG00000013317/ENSDARG00000013422/ENSDARG00000016153/ENSDARG00000017229/ENSDARG00000018820/ENSDARG00000019096/ENSDARG00000020610/ENSDARG00000020890/ENSDARG00000020953/ENSDARG00000021987/ENSDARG00000025131/ENSDARG00000028213/ENSDARG00000029069/…	57
BP	GO:0021515	cell differentiation in spinal cord	25/2610	68/20202	5.19744e+07	3.24381e+09	2.70331e+09	ENSDARG00000002336/ENSDARG00000004023/ENSDARG00000007430/ENSDARG00000010591/ENSDARG00000010791/ENSDARG00000011564/ENSDARG00000011785/ENSDARG00000014018/ENSDARG00000014201/ENSDARG00000015314/ENSDARG00000016526/ENSDARG00000020219/ENSDARG00000027423/ENSDARG00000030621/ENSDARG00000039458/ENSDARG00000042041/ENSDARG00000052094/ENSDARG00000052139/ENSDARG00000059255/ENSDARG00000059327/ENSDARG00000068567/…	25
BP	GO:0050768	negative regulation of neurogenesis	24/2610	64/20202	5.73033e+07	3.50762e+09	2.92317e+09	ENSDARG00000000189/ENSDARG00000004246/ENSDARG00000007560/ENSDARG00000010767/ENSDARG00000011600/ENSDARG00000011672/ENSDARG00000013607/ENSDARG00000014891/ENSDARG00000019235/ENSDARG00000021948/ENSDARG00000028393/ENSDARG00000034268/ENSDARG00000036626/ENSDARG00000042616/ENSDARG00000052139/ENSDARG00000055373/ENSDARG00000058821/ENSDARG00000061471/ENSDARG00000061976/ENSDARG00000074414/ENSDARG00000075648/…	24
BP	GO:0030239	myofibril assembly	33/2610	105/20202	6.00445e+07	3.60607e+09	3.00521e+09	ENSDARG00000000563/ENSDARG00000002988/ENSDARG00000009280/ENSDARG00000011961/ENSDARG00000013422/ENSDARG00000017229/ENSDARG00000018820/ENSDARG00000019096/ENSDARG00000020610/ENSDARG00000020890/ENSDARG00000020953/ENSDARG00000021987/ENSDARG00000028213/ENSDARG00000029069/ENSDARG00000029764/ENSDARG00000030270/ENSDARG00000031796/ENSDARG00000032630/ENSDARG00000032976/ENSDARG00000040237/ENSDARG00000041864/…	33
BP	GO:0051961	negative regulation of nervous system development	24/2610	65/20202	7.97729e+07	4.70217e+09	3.91867e+09	ENSDARG00000000189/ENSDARG00000004246/ENSDARG00000007560/ENSDARG00000010767/ENSDARG00000011600/ENSDARG00000011672/ENSDARG00000013607/ENSDARG00000014891/ENSDARG00000019235/ENSDARG00000021948/ENSDARG00000028393/ENSDARG00000034268/ENSDARG00000036626/ENSDARG00000042616/ENSDARG00000052139/ENSDARG00000055373/ENSDARG00000058821/ENSDARG00000061471/ENSDARG00000061976/ENSDARG00000074414/ENSDARG00000075648/…	24
BP	GO:0099003	vesicle-mediated transport in synapse	37/2610	126/20202	8.48086e+07	4.82046e+09	4.01725e+09	ENSDARG00000000161/ENSDARG00000000503/ENSDARG00000001127/ENSDARG00000007663/ENSDARG00000009281/ENSDARG00000011640/ENSDARG00000013669/ENSDARG00000014137/ENSDARG00000015931/ENSDARG00000020581/ENSDARG00000020609/ENSDARG00000029170/ENSDARG00000030614/ENSDARG00000030832/ENSDARG00000032238/ENSDARG00000041150/ENSDARG00000043661/ENSDARG00000043835/ENSDARG00000058117/ENSDARG00000059523/ENSDARG00000059775/…	37
BP	GO:0099504	synaptic vesicle cycle	37/2610	126/20202	8.48086e+07	4.82046e+09	4.01725e+09	ENSDARG00000000161/ENSDARG00000000503/ENSDARG00000001127/ENSDARG00000007663/ENSDARG00000009281/ENSDARG00000011640/ENSDARG00000013669/ENSDARG00000014137/ENSDARG00000015931/ENSDARG00000020581/ENSDARG00000020609/ENSDARG00000029170/ENSDARG00000030614/ENSDARG00000030832/ENSDARG00000032238/ENSDARG00000041150/ENSDARG00000043661/ENSDARG00000043835/ENSDARG00000058117/ENSDARG00000059523/ENSDARG00000059775/…	37
BP	GO:0048640	negative regulation of developmental growth	21/2610	53/20202	1.00231e+08	5.59708e+09	4.66447e+09	ENSDARG00000000189/ENSDARG00000004246/ENSDARG00000007560/ENSDARG00000010767/ENSDARG00000011600/ENSDARG00000011672/ENSDARG00000013607/ENSDARG00000014891/ENSDARG00000019235/ENSDARG00000021948/ENSDARG00000034268/ENSDARG00000036626/ENSDARG00000042616/ENSDARG00000055373/ENSDARG00000058821/ENSDARG00000061471/ENSDARG00000061976/ENSDARG00000074414/ENSDARG00000075648/ENSDARG00000078707/ENSDARG00000079611	21
BP	GO:0007601	visual perception	51/2610	201/20202	1.23312e+08	6.76726e+09	5.63967e+09	ENSDARG00000005479/ENSDARG00000007480/ENSDARG00000007553/ENSDARG00000007576/ENSDARG00000007655/ENSDARG00000011989/ENSDARG00000012499/ENSDARG00000016793/ENSDARG00000018797/ENSDARG00000024548/ENSDARG00000026820/ENSDARG00000030349/ENSDARG00000030411/ENSDARG00000032929/ENSDARG00000034453/ENSDARG00000041141/ENSDARG00000041150/ENSDARG00000041925/ENSDARG00000053502/ENSDARG00000053862/ENSDARG00000053875/…	51
BP	GO:0040013	negative regulation of locomotion	29/2610	90/20202	1.60449e+08	8.65608e+09	7.21375e+09	ENSDARG00000000189/ENSDARG00000004932/ENSDARG00000007560/ENSDARG00000011672/ENSDARG00000012896/ENSDARG00000013607/ENSDARG00000014891/ENSDARG00000015003/ENSDARG00000019235/ENSDARG00000025131/ENSDARG00000031894/ENSDARG00000032161/ENSDARG00000032990/ENSDARG00000036626/ENSDARG00000038428/ENSDARG00000042616/ENSDARG00000044601/ENSDARG00000045789/ENSDARG00000055373/ENSDARG00000058821/ENSDARG00000061471/…	29
BP	GO:0048589	developmental growth	93/2610	447/20202	1.73891e+08	9.22494e+09	7.68783e+09	ENSDARG00000000189/ENSDARG00000001220/ENSDARG00000003655/ENSDARG00000003751/ENSDARG00000004023/ENSDARG00000004246/ENSDARG00000005126/ENSDARG00000005150/ENSDARG00000005645/ENSDARG00000006314/ENSDARG00000007149/ENSDARG00000007172/ENSDARG00000007560/ENSDARG00000010767/ENSDARG00000011600/ENSDARG00000011672/ENSDARG00000012066/ENSDARG00000013335/ENSDARG00000013607/ENSDARG00000014891/ENSDARG00000015025/…	93
BP	GO:0055002	striated muscle cell development	49/2610	193/20202	1.93963e+08	0.000100683326513767	8.39069e+09	ENSDARG00000000563/ENSDARG00000002988/ENSDARG00000009280/ENSDARG00000010941/ENSDARG00000011490/ENSDARG00000011961/ENSDARG00000013317/ENSDARG00000013422/ENSDARG00000016153/ENSDARG00000017229/ENSDARG00000018820/ENSDARG00000019096/ENSDARG00000020610/ENSDARG00000020890/ENSDARG00000020953/ENSDARG00000021987/ENSDARG00000028213/ENSDARG00000029069/ENSDARG00000029764/ENSDARG00000030270/ENSDARG00000031796/…	49
BP	GO:0007626	locomotory behavior	34/2610	115/20202	1.96116e+08	0.000100683326513767	8.39069e+09	ENSDARG00000004060/ENSDARG00000005578/ENSDARG00000005775/ENSDARG00000006923/ENSDARG00000015854/ENSDARG00000018259/ENSDARG00000018820/ENSDARG00000020493/ENSDARG00000020609/ENSDARG00000020953/ENSDARG00000021987/ENSDARG00000023797/ENSDARG00000032584/ENSDARG00000033160/ENSDARG00000034503/ENSDARG00000052644/ENSDARG00000056322/ENSDARG00000056499/ENSDARG00000056653/ENSDARG00000058117/ENSDARG00000061121/…	34
BP	GO:0048596	embryonic camera-type eye morphogenesis	20/2610	51/20202	2.19004e+08	0.000110649193982702	9.22122e+09	ENSDARG00000004588/ENSDARG00000007723/ENSDARG00000015266/ENSDARG00000017591/ENSDARG00000018492/ENSDARG00000020164/ENSDARG00000021916/ENSDARG00000028148/ENSDARG00000035563/ENSDARG00000036194/ENSDARG00000060372/ENSDARG00000068365/ENSDARG00000070107/ENSDARG00000077226/ENSDARG00000077811/ENSDARG00000088255/ENSDARG00000091481/ENSDARG00000098834/ENSDARG00000102165/ENSDARG00000104815	20
BP	GO:0050804	modulation of chemical synaptic transmission	43/2610	162/20202	2.33073e+08	0.000114133960061151	9.51164e+09	ENSDARG00000000503/ENSDARG00000002230/ENSDARG00000007275/ENSDARG00000018693/ENSDARG00000018817/ENSDARG00000020450/ENSDARG00000026753/ENSDARG00000030376/ENSDARG00000032565/ENSDARG00000034493/ENSDARG00000040156/ENSDARG00000041062/ENSDARG00000043673/ENSDARG00000045343/ENSDARG00000055459/ENSDARG00000055752/ENSDARG00000056926/ENSDARG00000059523/ENSDARG00000059534/ENSDARG00000060638/ENSDARG00000062376/…	43
BP	GO:0099177	regulation of trans-synaptic signaling	43/2610	162/20202	2.33073e+08	0.000114133960061151	9.51164e+09	ENSDARG00000000503/ENSDARG00000002230/ENSDARG00000007275/ENSDARG00000018693/ENSDARG00000018817/ENSDARG00000020450/ENSDARG00000026753/ENSDARG00000030376/ENSDARG00000032565/ENSDARG00000034493/ENSDARG00000040156/ENSDARG00000041062/ENSDARG00000043673/ENSDARG00000045343/ENSDARG00000055459/ENSDARG00000055752/ENSDARG00000056926/ENSDARG00000059523/ENSDARG00000059534/ENSDARG00000060638/ENSDARG00000062376/…	43
BP	GO:0030155	regulation of cell adhesion	38/2610	137/20202	2.83269e+08	0.000136612747552416	0.000113849603595445	ENSDARG00000001807/ENSDARG00000004930/ENSDARG00000005479/ENSDARG00000007172/ENSDARG00000008186/ENSDARG00000009387/ENSDARG00000014976/ENSDARG00000016526/ENSDARG00000019328/ENSDARG00000022615/ENSDARG00000025903/ENSDARG00000031548/ENSDARG00000032990/ENSDARG00000033307/ENSDARG00000035563/ENSDARG00000039563/ENSDARG00000041060/ENSDARG00000042698/ENSDARG00000053535/ENSDARG00000059073/ENSDARG00000060012/…	38
BP	GO:0061061	muscle structure development	90/2610	435/20202	3.22982e+08	0.000153440374961775	0.000127873322057534	ENSDARG00000000563/ENSDARG00000002988/ENSDARG00000004023/ENSDARG00000005126/ENSDARG00000009280/ENSDARG00000009418/ENSDARG00000010941/ENSDARG00000011490/ENSDARG00000011615/ENSDARG00000011785/ENSDARG00000011961/ENSDARG00000013317/ENSDARG00000013422/ENSDARG00000015536/ENSDARG00000016153/ENSDARG00000016404/ENSDARG00000017229/ENSDARG00000018611/ENSDARG00000018820/ENSDARG00000019096/ENSDARG00000020242/…	90
BP	GO:0048048	embryonic eye morphogenesis	22/2610	61/20202	3.58076e+08	0.000166003404243694	0.000138343032456672	ENSDARG00000004588/ENSDARG00000007723/ENSDARG00000015266/ENSDARG00000017591/ENSDARG00000018492/ENSDARG00000018693/ENSDARG00000020164/ENSDARG00000021916/ENSDARG00000028148/ENSDARG00000035563/ENSDARG00000036194/ENSDARG00000060372/ENSDARG00000068365/ENSDARG00000070107/ENSDARG00000077226/ENSDARG00000077811/ENSDARG00000088255/ENSDARG00000091481/ENSDARG00000098834/ENSDARG00000102165/ENSDARG00000102964/…	22
BP	GO:0050953	sensory perception of light stimulus	51/2610	208/20202	3.62172e+08	0.000166003404243694	0.000138343032456672	ENSDARG00000005479/ENSDARG00000007480/ENSDARG00000007553/ENSDARG00000007576/ENSDARG00000007655/ENSDARG00000011989/ENSDARG00000012499/ENSDARG00000016793/ENSDARG00000018797/ENSDARG00000024548/ENSDARG00000026820/ENSDARG00000030349/ENSDARG00000030411/ENSDARG00000032929/ENSDARG00000034453/ENSDARG00000041141/ENSDARG00000041150/ENSDARG00000041925/ENSDARG00000053502/ENSDARG00000053862/ENSDARG00000053875/…	51
BP	GO:0007156	homophilic cell adhesion via plasma membrane adhesion molecules	41/2610	154/20202	3.65072e+08	0.000166003404243694	0.000138343032456672	ENSDARG00000003705/ENSDARG00000005479/ENSDARG00000005645/ENSDARG00000007149/ENSDARG00000009387/ENSDARG00000014215/ENSDARG00000015002/ENSDARG00000017591/ENSDARG00000018693/ENSDARG00000019063/ENSDARG00000021442/ENSDARG00000024865/ENSDARG00000027041/ENSDARG00000028118/ENSDARG00000031049/ENSDARG00000036175/ENSDARG00000052494/ENSDARG00000055093/ENSDARG00000055825/ENSDARG00000057519/ENSDARG00000058259/…	41
BP	GO:0030516	regulation of axon extension	27/2610	84/20202	3.82657e+08	0.00017154904197287	0.000142964626476721	ENSDARG00000000189/ENSDARG00000004246/ENSDARG00000007149/ENSDARG00000007560/ENSDARG00000010767/ENSDARG00000011600/ENSDARG00000011672/ENSDARG00000013607/ENSDARG00000014891/ENSDARG00000015025/ENSDARG00000019235/ENSDARG00000021948/ENSDARG00000022531/ENSDARG00000032083/ENSDARG00000034268/ENSDARG00000036626/ENSDARG00000042616/ENSDARG00000044954/ENSDARG00000055373/ENSDARG00000058821/ENSDARG00000061471/…	27
BP	GO:0031076	embryonic camera-type eye development	23/2610	66/20202	4.25671e+08	0.000188182235738774	0.000156826308865093	ENSDARG00000004588/ENSDARG00000007723/ENSDARG00000015266/ENSDARG00000017591/ENSDARG00000018492/ENSDARG00000020164/ENSDARG00000021916/ENSDARG00000027423/ENSDARG00000028148/ENSDARG00000035563/ENSDARG00000036194/ENSDARG00000060372/ENSDARG00000068365/ENSDARG00000068567/ENSDARG00000070107/ENSDARG00000077226/ENSDARG00000077811/ENSDARG00000088255/ENSDARG00000091481/ENSDARG00000098834/ENSDARG00000101831/…	23
BP	GO:0051146	striated muscle cell differentiation	58/2610	249/20202	4.60293e+07	0.000200700405442692	0.000167258634428157	ENSDARG00000000563/ENSDARG00000002988/ENSDARG00000004023/ENSDARG00000009280/ENSDARG00000009418/ENSDARG00000010941/ENSDARG00000011490/ENSDARG00000011961/ENSDARG00000013317/ENSDARG00000013422/ENSDARG00000016153/ENSDARG00000017229/ENSDARG00000018820/ENSDARG00000019096/ENSDARG00000020610/ENSDARG00000020890/ENSDARG00000020953/ENSDARG00000021987/ENSDARG00000028213/ENSDARG00000029069/ENSDARG00000029764/…	58
BP	GO:0048843	negative regulation of axon extension involved in axon guidance	16/2610	37/20202	5.04184e+08	0.000216867116790392	0.000180731562184562	ENSDARG00000000189/ENSDARG00000007560/ENSDARG00000011672/ENSDARG00000013607/ENSDARG00000014891/ENSDARG00000019235/ENSDARG00000036626/ENSDARG00000042616/ENSDARG00000055373/ENSDARG00000058821/ENSDARG00000061471/ENSDARG00000061976/ENSDARG00000074414/ENSDARG00000075648/ENSDARG00000078707/ENSDARG00000079611	16
BP	GO:0060537	muscle tissue development	60/2610	263/20202	6.3945e+08	0.000269409413658136	0.000224518981569358	ENSDARG00000000563/ENSDARG00000004023/ENSDARG00000005150/ENSDARG00000009280/ENSDARG00000009418/ENSDARG00000011490/ENSDARG00000011615/ENSDARG00000011785/ENSDARG00000011961/ENSDARG00000013317/ENSDARG00000015536/ENSDARG00000016153/ENSDARG00000019096/ENSDARG00000020242/ENSDARG00000020610/ENSDARG00000020953/ENSDARG00000021265/ENSDARG00000021987/ENSDARG00000028213/ENSDARG00000029764/ENSDARG00000032630/…	60
BP	GO:0010721	negative regulation of cell development	24/2610	72/20202	6.43265e+08	0.000269409413658136	0.000224518981569358	ENSDARG00000000189/ENSDARG00000004246/ENSDARG00000007560/ENSDARG00000010767/ENSDARG00000011600/ENSDARG00000011672/ENSDARG00000013607/ENSDARG00000014891/ENSDARG00000019235/ENSDARG00000021948/ENSDARG00000028393/ENSDARG00000034268/ENSDARG00000036626/ENSDARG00000042616/ENSDARG00000052139/ENSDARG00000055373/ENSDARG00000058821/ENSDARG00000061471/ENSDARG00000061976/ENSDARG00000074414/ENSDARG00000075648/…	24
BP	GO:0031589	cell-substrate adhesion	33/2610	116/20202	6.91725e+08	0.000285943147197776	0.000238297776324353	ENSDARG00000006420/ENSDARG00000008191/ENSDARG00000008969/ENSDARG00000009387/ENSDARG00000014976/ENSDARG00000019815/ENSDARG00000020242/ENSDARG00000024829/ENSDARG00000028222/ENSDARG00000028507/ENSDARG00000031548/ENSDARG00000031588/ENSDARG00000035471/ENSDARG00000037281/ENSDARG00000040985/ENSDARG00000044318/ENSDARG00000044433/ENSDARG00000045420/ENSDARG00000045524/ENSDARG00000058548/ENSDARG00000058699/…	33
BP	GO:0030308	negative regulation of cell growth	21/2610	59/20202	7.53713e+08	0.0003075730373984	0.000256323578961909	ENSDARG00000000189/ENSDARG00000004246/ENSDARG00000007560/ENSDARG00000010767/ENSDARG00000011600/ENSDARG00000011672/ENSDARG00000013607/ENSDARG00000014891/ENSDARG00000019235/ENSDARG00000021948/ENSDARG00000034268/ENSDARG00000036626/ENSDARG00000042616/ENSDARG00000055373/ENSDARG00000058821/ENSDARG00000061471/ENSDARG00000061976/ENSDARG00000074414/ENSDARG00000075648/ENSDARG00000078707/ENSDARG00000079611	21
BP	GO:0021675	nerve development	28/2610	92/20202	8.32663e+08	0.000332022470254368	0.000276699117033255	ENSDARG00000001889/ENSDARG00000007654/ENSDARG00000013838/ENSDARG00000014891/ENSDARG00000015002/ENSDARG00000016153/ENSDARG00000018817/ENSDARG00000021195/ENSDARG00000021916/ENSDARG00000021948/ENSDARG00000024017/ENSDARG00000027222/ENSDARG00000028066/ENSDARG00000031222/ENSDARG00000037020/ENSDARG00000038428/ENSDARG00000043821/ENSDARG00000044601/ENSDARG00000044954/ENSDARG00000054137/ENSDARG00000056683/…	28
BP	GO:0014033	neural crest cell differentiation	46/2610	186/20202	8.34489e+08	0.000332022470254368	0.000276699117033255	ENSDARG00000000189/ENSDARG00000007560/ENSDARG00000010791/ENSDARG00000011188/ENSDARG00000011672/ENSDARG00000013335/ENSDARG00000013607/ENSDARG00000018693/ENSDARG00000018907/ENSDARG00000019235/ENSDARG00000021948/ENSDARG00000026531/ENSDARG00000031894/ENSDARG00000036626/ENSDARG00000036912/ENSDARG00000037433/ENSDARG00000038446/ENSDARG00000041609/ENSDARG00000042616/ENSDARG00000045601/ENSDARG00000045893/…	46
BP	GO:0008361	regulation of cell size	33/2610	117/20202	8.45279e+08	0.000332163408807416	0.000276816571653584	ENSDARG00000000189/ENSDARG00000004246/ENSDARG00000007149/ENSDARG00000007172/ENSDARG00000007560/ENSDARG00000010767/ENSDARG00000011600/ENSDARG00000011672/ENSDARG00000013607/ENSDARG00000014891/ENSDARG00000015025/ENSDARG00000018817/ENSDARG00000019235/ENSDARG00000021948/ENSDARG00000022531/ENSDARG00000032083/ENSDARG00000034268/ENSDARG00000036626/ENSDARG00000042616/ENSDARG00000044954/ENSDARG00000055253/…	33
BP	GO:0061387	regulation of extent of cell growth	29/2610	98/20202	1.06304e+09	0.00041264077329654	0.000343884368836841	ENSDARG00000000189/ENSDARG00000004246/ENSDARG00000007149/ENSDARG00000007172/ENSDARG00000007560/ENSDARG00000010767/ENSDARG00000011600/ENSDARG00000011672/ENSDARG00000013607/ENSDARG00000014891/ENSDARG00000015025/ENSDARG00000018817/ENSDARG00000019235/ENSDARG00000021948/ENSDARG00000022531/ENSDARG00000032083/ENSDARG00000034268/ENSDARG00000036626/ENSDARG00000042616/ENSDARG00000044954/ENSDARG00000055373/…	29
BP	GO:0048678	response to axon injury	16/2610	39/20202	1.14451e+08	0.000438912760236502	0.000365778777318976	ENSDARG00000001220/ENSDARG00000002587/ENSDARG00000010610/ENSDARG00000011564/ENSDARG00000011600/ENSDARG00000012248/ENSDARG00000015025/ENSDARG00000019601/ENSDARG00000021948/ENSDARG00000025428/ENSDARG00000032083/ENSDARG00000067801/ENSDARG00000078322/ENSDARG00000099175/ENSDARG00000099744/ENSDARG00000116353	16
BP	GO:0030900	forebrain development	43/2610	172/20202	1.2148e+07	0.000460320769385691	0.00038361966990821	ENSDARG00000001220/ENSDARG00000002330/ENSDARG00000003469/ENSDARG00000004415/ENSDARG00000006120/ENSDARG00000006896/ENSDARG00000007654/ENSDARG00000010791/ENSDARG00000012896/ENSDARG00000014018/ENSDARG00000014201/ENSDARG00000014746/ENSDARG00000015059/ENSDARG00000017007/ENSDARG00000022531/ENSDARG00000031222/ENSDARG00000031894/ENSDARG00000032617/ENSDARG00000033307/ENSDARG00000036194/ENSDARG00000038429/…	43
BP	GO:0050920	regulation of chemotaxis	26/2610	84/20202	1.23642e+09	0.000463003799829446	0.000385855639522531	ENSDARG00000000189/ENSDARG00000001220/ENSDARG00000007560/ENSDARG00000011672/ENSDARG00000013607/ENSDARG00000014891/ENSDARG00000019235/ENSDARG00000020164/ENSDARG00000021916/ENSDARG00000034700/ENSDARG00000036626/ENSDARG00000042616/ENSDARG00000045930/ENSDARG00000055373/ENSDARG00000055900/ENSDARG00000058821/ENSDARG00000061471/ENSDARG00000061752/ENSDARG00000061976/ENSDARG00000074414/ENSDARG00000075648/…	26
BP	GO:0040012	regulation of locomotion	66/2610	304/20202	1.29352e+09	0.000478752637376322	0.000398980321837502	ENSDARG00000000189/ENSDARG00000001220/ENSDARG00000002587/ENSDARG00000004932/ENSDARG00000007172/ENSDARG00000007560/ENSDARG00000008186/ENSDARG00000009387/ENSDARG00000011257/ENSDARG00000011672/ENSDARG00000012896/ENSDARG00000013607/ENSDARG00000014891/ENSDARG00000015003/ENSDARG00000016526/ENSDARG00000019235/ENSDARG00000019328/ENSDARG00000020164/ENSDARG00000021916/ENSDARG00000022615/ENSDARG00000024017/…	66
BP	GO:0034329	cell junction assembly	44/2610	178/20202	1.31467e+09	0.000480986853121862	0.000400842260650195	ENSDARG00000002255/ENSDARG00000006636/ENSDARG00000014059/ENSDARG00000015955/ENSDARG00000018693/ENSDARG00000018817/ENSDARG00000019815/ENSDARG00000020031/ENSDARG00000021442/ENSDARG00000021948/ENSDARG00000021987/ENSDARG00000028507/ENSDARG00000031548/ENSDARG00000035563/ENSDARG00000036376/ENSDARG00000055752/ENSDARG00000058548/ENSDARG00000060638/ENSDARG00000061688/ENSDARG00000062376/ENSDARG00000062415/…	44
BP	GO:0060485	mesenchyme development	63/2610	287/20202	1.40267e+09	0.00050735329462862	0.000422815385175892	ENSDARG00000000189/ENSDARG00000002336/ENSDARG00000007560/ENSDARG00000010791/ENSDARG00000011188/ENSDARG00000011672/ENSDARG00000013335/ENSDARG00000013607/ENSDARG00000018693/ENSDARG00000018907/ENSDARG00000019235/ENSDARG00000020219/ENSDARG00000021948/ENSDARG00000026531/ENSDARG00000031894/ENSDARG00000036371/ENSDARG00000036626/ENSDARG00000036912/ENSDARG00000037433/ENSDARG00000038446/ENSDARG00000041609/…	63
BP	GO:0001755	neural crest cell migration	34/2610	125/20202	1.46005e+09	0.000522171652869568	0.000435164629605077	ENSDARG00000000189/ENSDARG00000007560/ENSDARG00000011188/ENSDARG00000011672/ENSDARG00000013335/ENSDARG00000013607/ENSDARG00000018693/ENSDARG00000019235/ENSDARG00000021948/ENSDARG00000031894/ENSDARG00000036626/ENSDARG00000038446/ENSDARG00000042616/ENSDARG00000055373/ENSDARG00000055398/ENSDARG00000058821/ENSDARG00000059680/ENSDARG00000060148/ENSDARG00000061471/ENSDARG00000061976/ENSDARG00000068726/…	34
BP	GO:0045214	sarcomere organization	17/2610	45/20202	2.24434e+09	0.000793749278993911	0.000661490544525904	ENSDARG00000002988/ENSDARG00000009280/ENSDARG00000011961/ENSDARG00000013422/ENSDARG00000018820/ENSDARG00000019096/ENSDARG00000020610/ENSDARG00000028213/ENSDARG00000030270/ENSDARG00000032976/ENSDARG00000041864/ENSDARG00000043035/ENSDARG00000045822/ENSDARG00000068457/ENSDARG00000071090/ENSDARG00000077722/ENSDARG00000101706	17
BP	GO:0001525	angiogenesis	81/2610	402/20202	2.67243e+09	0.000934762893171684	0.000779007718898968	ENSDARG00000001807/ENSDARG00000005150/ENSDARG00000006181/ENSDARG00000006314/ENSDARG00000007412/ENSDARG00000008186/ENSDARG00000008986/ENSDARG00000009387/ENSDARG00000010785/ENSDARG00000010791/ENSDARG00000011257/ENSDARG00000011941/ENSDARG00000012071/ENSDARG00000014215/ENSDARG00000015399/ENSDARG00000016551/ENSDARG00000017321/ENSDARG00000017803/ENSDARG00000019371/ENSDARG00000019815/ENSDARG00000020057/…	81
BP	GO:0048762	mesenchymal cell differentiation	50/2610	217/20202	2.75322e+09	0.000952552962664223	0.000793833512215832	ENSDARG00000000189/ENSDARG00000007560/ENSDARG00000010791/ENSDARG00000011188/ENSDARG00000011672/ENSDARG00000013335/ENSDARG00000013607/ENSDARG00000018693/ENSDARG00000018907/ENSDARG00000019235/ENSDARG00000021948/ENSDARG00000026531/ENSDARG00000031894/ENSDARG00000036626/ENSDARG00000036912/ENSDARG00000037433/ENSDARG00000038446/ENSDARG00000041609/ENSDARG00000042616/ENSDARG00000044010/ENSDARG00000044074/…	50
BP	GO:0021545	cranial nerve development	22/2610	69/20202	3.38859e+08	0.00115977209828019	0.00096652469125984	ENSDARG00000001889/ENSDARG00000007654/ENSDARG00000014891/ENSDARG00000015002/ENSDARG00000021195/ENSDARG00000021916/ENSDARG00000021948/ENSDARG00000024017/ENSDARG00000027222/ENSDARG00000028066/ENSDARG00000031222/ENSDARG00000037020/ENSDARG00000043821/ENSDARG00000044601/ENSDARG00000044954/ENSDARG00000054137/ENSDARG00000056683/ENSDARG00000059349/ENSDARG00000077226/ENSDARG00000092060/ENSDARG00000099446/…	22
BP	GO:0030334	regulation of cell migration	58/2610	266/20202	3.69406e+08	0.00125087124762963	0.00104244441491035	ENSDARG00000000189/ENSDARG00000002587/ENSDARG00000004932/ENSDARG00000007172/ENSDARG00000007560/ENSDARG00000008186/ENSDARG00000009387/ENSDARG00000011257/ENSDARG00000011672/ENSDARG00000012896/ENSDARG00000013607/ENSDARG00000015003/ENSDARG00000016526/ENSDARG00000019235/ENSDARG00000019328/ENSDARG00000022615/ENSDARG00000024017/ENSDARG00000025131/ENSDARG00000031894/ENSDARG00000032161/ENSDARG00000032990/…	58
BP	GO:0035637	multicellular organismal signaling	18/2610	51/20202	3.79526e+09	0.00126016426870925	0.00105018898329855	ENSDARG00000005775/ENSDARG00000018032/ENSDARG00000020450/ENSDARG00000032565/ENSDARG00000034588/ENSDARG00000060496/ENSDARG00000061099/ENSDARG00000062744/ENSDARG00000068257/ENSDARG00000069922/ENSDARG00000070170/ENSDARG00000070626/ENSDARG00000076401/ENSDARG00000078324/ENSDARG00000089913/ENSDARG00000095675/ENSDARG00000098738/ENSDARG00000105003	18
BP	GO:0048863	stem cell differentiation	64/2610	302/20202	3.80068e+09	0.00126016426870925	0.00105018898329855	ENSDARG00000000189/ENSDARG00000000966/ENSDARG00000002336/ENSDARG00000004782/ENSDARG00000006181/ENSDARG00000007560/ENSDARG00000010791/ENSDARG00000011188/ENSDARG00000011672/ENSDARG00000013335/ENSDARG00000013607/ENSDARG00000016404/ENSDARG00000018693/ENSDARG00000018907/ENSDARG00000019235/ENSDARG00000020219/ENSDARG00000020610/ENSDARG00000021948/ENSDARG00000026531/ENSDARG00000030289/ENSDARG00000031894/…	64
BP	GO:0045926	negative regulation of growth	21/2610	65/20202	4.07162e+09	0.00133607989884535	0.00111345514661451	ENSDARG00000000189/ENSDARG00000004246/ENSDARG00000007560/ENSDARG00000010767/ENSDARG00000011600/ENSDARG00000011672/ENSDARG00000013607/ENSDARG00000014891/ENSDARG00000019235/ENSDARG00000021948/ENSDARG00000034268/ENSDARG00000036626/ENSDARG00000042616/ENSDARG00000055373/ENSDARG00000058821/ENSDARG00000061471/ENSDARG00000061976/ENSDARG00000074414/ENSDARG00000075648/ENSDARG00000078707/ENSDARG00000079611	21
BP	GO:0006836	neurotransmitter transport	31/2610	115/20202	4.12863e+09	0.00134096074839096	0.00111752272300055	ENSDARG00000000503/ENSDARG00000001127/ENSDARG00000001676/ENSDARG00000001994/ENSDARG00000005739/ENSDARG00000011640/ENSDARG00000013414/ENSDARG00000013669/ENSDARG00000020581/ENSDARG00000020609/ENSDARG00000030614/ENSDARG00000030832/ENSDARG00000039647/ENSDARG00000041150/ENSDARG00000043661/ENSDARG00000043835/ENSDARG00000045945/ENSDARG00000058117/ENSDARG00000059523/ENSDARG00000059775/ENSDARG00000059945/…	31
BP	GO:0022408	negative regulation of cell-cell adhesion	19/2610	56/20202	4.37868e+07	0.00139373276918716	0.00116150158848873	ENSDARG00000001807/ENSDARG00000025903/ENSDARG00000035563/ENSDARG00000039563/ENSDARG00000041060/ENSDARG00000042698/ENSDARG00000059073/ENSDARG00000060012/ENSDARG00000060808/ENSDARG00000061752/ENSDARG00000062646/ENSDARG00000068966/ENSDARG00000075549/ENSDARG00000076306/ENSDARG00000086254/ENSDARG00000092039/ENSDARG00000095949/ENSDARG00000100095/ENSDARG00000104795	19
BP	GO:0036465	synaptic vesicle recycling	19/2610	56/20202	4.37868e+07	0.00139373276918716	0.00116150158848873	ENSDARG00000000161/ENSDARG00000007663/ENSDARG00000009281/ENSDARG00000011640/ENSDARG00000014137/ENSDARG00000015931/ENSDARG00000029170/ENSDARG00000030614/ENSDARG00000032238/ENSDARG00000062376/ENSDARG00000071424/ENSDARG00000077329/ENSDARG00000077761/ENSDARG00000079455/ENSDARG00000079891/ENSDARG00000098809/ENSDARG00000104786/ENSDARG00000104945/ENSDARG00000109715	19
BP	GO:0018158	protein oxidation	2610-07-01	10/20202	5.00356e+09	0.00157686565173436	0.0013141198942972	ENSDARG00000025089/ENSDARG00000039563/ENSDARG00000044010/ENSDARG00000044074/ENSDARG00000054451/ENSDARG00000076306/ENSDARG00000076904	7
BP	GO:0048488	synaptic vesicle endocytosis	18/2610	52/20202	5.10839e+09	0.00157864203626427	0.00131560028817103	ENSDARG00000000161/ENSDARG00000007663/ENSDARG00000009281/ENSDARG00000011640/ENSDARG00000014137/ENSDARG00000015931/ENSDARG00000029170/ENSDARG00000030614/ENSDARG00000032238/ENSDARG00000062376/ENSDARG00000077329/ENSDARG00000077761/ENSDARG00000079455/ENSDARG00000079891/ENSDARG00000098809/ENSDARG00000104786/ENSDARG00000104945/ENSDARG00000109715	18
BP	GO:0140238	presynaptic endocytosis	18/2610	52/20202	5.10839e+09	0.00157864203626427	0.00131560028817103	ENSDARG00000000161/ENSDARG00000007663/ENSDARG00000009281/ENSDARG00000011640/ENSDARG00000014137/ENSDARG00000015931/ENSDARG00000029170/ENSDARG00000030614/ENSDARG00000032238/ENSDARG00000062376/ENSDARG00000077329/ENSDARG00000077761/ENSDARG00000079455/ENSDARG00000079891/ENSDARG00000098809/ENSDARG00000104786/ENSDARG00000104945/ENSDARG00000109715	18
BP	GO:0031032	actomyosin structure organization	39/2610	160/20202	5.53364e+09	0.00169361267427053	0.00141141390583585	ENSDARG00000000563/ENSDARG00000002988/ENSDARG00000009280/ENSDARG00000011961/ENSDARG00000013422/ENSDARG00000016464/ENSDARG00000017229/ENSDARG00000018820/ENSDARG00000019096/ENSDARG00000020610/ENSDARG00000020795/ENSDARG00000020890/ENSDARG00000020953/ENSDARG00000021987/ENSDARG00000028213/ENSDARG00000029069/ENSDARG00000029764/ENSDARG00000030270/ENSDARG00000031796/ENSDARG00000032630/ENSDARG00000032976/…	39
BP	GO:0048638	regulation of developmental growth	34/2610	133/20202	5.87012e+09	0.00176924909422954	0.00147444738246224	ENSDARG00000000189/ENSDARG00000003751/ENSDARG00000004246/ENSDARG00000005150/ENSDARG00000007149/ENSDARG00000007172/ENSDARG00000007560/ENSDARG00000010767/ENSDARG00000011600/ENSDARG00000011672/ENSDARG00000013607/ENSDARG00000014891/ENSDARG00000015025/ENSDARG00000018817/ENSDARG00000019235/ENSDARG00000020258/ENSDARG00000021948/ENSDARG00000022531/ENSDARG00000032083/ENSDARG00000034268/ENSDARG00000036626/…	34
BP	GO:0050919	negative chemotaxis	17/2610	48/20202	5.89194e+09	0.00176924909422954	0.00147444738246224	ENSDARG00000000189/ENSDARG00000004246/ENSDARG00000007560/ENSDARG00000011672/ENSDARG00000013607/ENSDARG00000019235/ENSDARG00000034268/ENSDARG00000036626/ENSDARG00000042616/ENSDARG00000044954/ENSDARG00000045071/ENSDARG00000055373/ENSDARG00000061976/ENSDARG00000074414/ENSDARG00000078707/ENSDARG00000079611/ENSDARG00000090035	17
BP	GO:0014031	mesenchymal cell development	41/2610	172/20202	6.236e+09	0.00182102512227799	0.00151759621282158	ENSDARG00000000189/ENSDARG00000007560/ENSDARG00000010791/ENSDARG00000011188/ENSDARG00000011672/ENSDARG00000013335/ENSDARG00000013607/ENSDARG00000018693/ENSDARG00000019235/ENSDARG00000021948/ENSDARG00000031894/ENSDARG00000036626/ENSDARG00000038446/ENSDARG00000041609/ENSDARG00000042616/ENSDARG00000045601/ENSDARG00000055373/ENSDARG00000055398/ENSDARG00000058821/ENSDARG00000059680/ENSDARG00000060148/…	41
BP	GO:0014032	neural crest cell development	41/2610	172/20202	6.236e+09	0.00182102512227799	0.00151759621282158	ENSDARG00000000189/ENSDARG00000007560/ENSDARG00000010791/ENSDARG00000011188/ENSDARG00000011672/ENSDARG00000013335/ENSDARG00000013607/ENSDARG00000018693/ENSDARG00000019235/ENSDARG00000021948/ENSDARG00000031894/ENSDARG00000036626/ENSDARG00000038446/ENSDARG00000041609/ENSDARG00000042616/ENSDARG00000045601/ENSDARG00000055373/ENSDARG00000055398/ENSDARG00000058821/ENSDARG00000059680/ENSDARG00000060148/…	41
BP	GO:0048864	stem cell development	41/2610	172/20202	6.236e+09	0.00182102512227799	0.00151759621282158	ENSDARG00000000189/ENSDARG00000007560/ENSDARG00000010791/ENSDARG00000011188/ENSDARG00000011672/ENSDARG00000013335/ENSDARG00000013607/ENSDARG00000018693/ENSDARG00000019235/ENSDARG00000021948/ENSDARG00000031894/ENSDARG00000036626/ENSDARG00000038446/ENSDARG00000041609/ENSDARG00000042616/ENSDARG00000045601/ENSDARG00000055373/ENSDARG00000055398/ENSDARG00000058821/ENSDARG00000059680/ENSDARG00000060148/…	41
BP	GO:0014706	striated muscle tissue development	55/2610	254/20202	7.05703e+09	0.00204204913832984	0.00170179202956205	ENSDARG00000000563/ENSDARG00000004023/ENSDARG00000005150/ENSDARG00000009280/ENSDARG00000009418/ENSDARG00000011490/ENSDARG00000011615/ENSDARG00000011785/ENSDARG00000013317/ENSDARG00000015536/ENSDARG00000016153/ENSDARG00000019096/ENSDARG00000020242/ENSDARG00000020610/ENSDARG00000020953/ENSDARG00000021987/ENSDARG00000028213/ENSDARG00000029764/ENSDARG00000032630/ENSDARG00000032976/ENSDARG00000033616/…	55
BP	GO:0051962	positive regulation of nervous system development	23/2610	77/20202	7.16902e+09	0.00205576599367003	0.0017132233093733	ENSDARG00000003469/ENSDARG00000007149/ENSDARG00000007172/ENSDARG00000015025/ENSDARG00000016526/ENSDARG00000018817/ENSDARG00000019328/ENSDARG00000021948/ENSDARG00000031548/ENSDARG00000031894/ENSDARG00000032990/ENSDARG00000044954/ENSDARG00000060372/ENSDARG00000060638/ENSDARG00000069113/ENSDARG00000069552/ENSDARG00000073883/ENSDARG00000075821/ENSDARG00000077090/ENSDARG00000078707/ENSDARG00000087780/…	23
BP	GO:0070588	calcium ion transmembrane transport	41/2610	174/20202	8.22467e+09	0.0023374232597308	0.00194794934091361	ENSDARG00000002840/ENSDARG00000003706/ENSDARG00000006760/ENSDARG00000006923/ENSDARG00000009738/ENSDARG00000011422/ENSDARG00000013422/ENSDARG00000014804/ENSDARG00000018105/ENSDARG00000020450/ENSDARG00000021735/ENSDARG00000023445/ENSDARG00000023797/ENSDARG00000029439/ENSDARG00000029457/ENSDARG00000032565/ENSDARG00000033616/ENSDARG00000035458/ENSDARG00000037145/ENSDARG00000039065/ENSDARG00000043474/…	41
BP	GO:0060041	retina development in camera-type eye	65/2610	316/20202	8.51086e+09	0.0023973507649077	0.00199789140584599	ENSDARG00000000324/ENSDARG00000001769/ENSDARG00000001785/ENSDARG00000002230/ENSDARG00000006120/ENSDARG00000006636/ENSDARG00000008306/ENSDARG00000009922/ENSDARG00000010591/ENSDARG00000010941/ENSDARG00000011235/ENSDARG00000012499/ENSDARG00000014018/ENSDARG00000014479/ENSDARG00000015002/ENSDARG00000015266/ENSDARG00000016404/ENSDARG00000017798/ENSDARG00000018693/ENSDARG00000019063/ENSDARG00000019961/…	65
BP	GO:0007416	synapse assembly	22/2610	73/20202	8.81652e+09	0.00246166379887027	0.00205148825938889	ENSDARG00000002255/ENSDARG00000006636/ENSDARG00000018693/ENSDARG00000018817/ENSDARG00000021948/ENSDARG00000031548/ENSDARG00000055752/ENSDARG00000060638/ENSDARG00000062376/ENSDARG00000063299/ENSDARG00000063332/ENSDARG00000070080/ENSDARG00000073883/ENSDARG00000077329/ENSDARG00000077761/ENSDARG00000078123/ENSDARG00000078866/ENSDARG00000079161/ENSDARG00000079455/ENSDARG00000098880/ENSDARG00000104786/…	22
BP	GO:0032922	circadian regulation of gene expression	18/2610	54/20202	8.98915e+09	0.00246969284084207	0.00205817945960349	ENSDARG00000001220/ENSDARG00000003820/ENSDARG00000004060/ENSDARG00000010519/ENSDARG00000011583/ENSDARG00000011890/ENSDARG00000012499/ENSDARG00000016536/ENSDARG00000033160/ENSDARG00000034503/ENSDARG00000043483/ENSDARG00000045131/ENSDARG00000056885/ENSDARG00000058094/ENSDARG00000069074/ENSDARG00000090142/ENSDARG00000094965/ENSDARG00000111860	18
BP	GO:0007159	leukocyte cell-cell adhesion	16/2610	45/20202	9.15563e+09	0.00246969284084207	0.00205817945960349	ENSDARG00000001807/ENSDARG00000008186/ENSDARG00000016526/ENSDARG00000025903/ENSDARG00000033307/ENSDARG00000039563/ENSDARG00000041060/ENSDARG00000042698/ENSDARG00000061752/ENSDARG00000068966/ENSDARG00000076306/ENSDARG00000086254/ENSDARG00000092039/ENSDARG00000095949/ENSDARG00000100095/ENSDARG00000105023	16
BP	GO:0048841	regulation of axon extension involved in axon guidance	16/2610	45/20202	9.15563e+09	0.00246969284084207	0.00205817945960349	ENSDARG00000000189/ENSDARG00000007560/ENSDARG00000011672/ENSDARG00000013607/ENSDARG00000014891/ENSDARG00000019235/ENSDARG00000036626/ENSDARG00000042616/ENSDARG00000055373/ENSDARG00000058821/ENSDARG00000061471/ENSDARG00000061976/ENSDARG00000074414/ENSDARG00000075648/ENSDARG00000078707/ENSDARG00000079611	16
BP	GO:0050922	negative regulation of chemotaxis	16/2610	45/20202	9.15563e+09	0.00246969284084207	0.00205817945960349	ENSDARG00000000189/ENSDARG00000007560/ENSDARG00000011672/ENSDARG00000013607/ENSDARG00000014891/ENSDARG00000019235/ENSDARG00000036626/ENSDARG00000042616/ENSDARG00000055373/ENSDARG00000058821/ENSDARG00000061471/ENSDARG00000061976/ENSDARG00000074414/ENSDARG00000075648/ENSDARG00000078707/ENSDARG00000079611	16
BP	GO:0030198	extracellular matrix organization	44/2610	193/20202	0.000105154187953772	0.00277658175687728	0.00231393290914918	ENSDARG00000002791/ENSDARG00000007912/ENSDARG00000008060/ENSDARG00000009014/ENSDARG00000009194/ENSDARG00000011407/ENSDARG00000012395/ENSDARG00000012593/ENSDARG00000013838/ENSDARG00000016718/ENSDARG00000018393/ENSDARG00000018896/ENSDARG00000025089/ENSDARG00000027867/ENSDARG00000038428/ENSDARG00000039563/ENSDARG00000043806/ENSDARG00000044010/ENSDARG00000044074/ENSDARG00000045524/ENSDARG00000054451/…	44
BP	GO:0043062	extracellular structure organization	44/2610	193/20202	0.000105154187953772	0.00277658175687728	0.00231393290914918	ENSDARG00000002791/ENSDARG00000007912/ENSDARG00000008060/ENSDARG00000009014/ENSDARG00000009194/ENSDARG00000011407/ENSDARG00000012395/ENSDARG00000012593/ENSDARG00000013838/ENSDARG00000016718/ENSDARG00000018393/ENSDARG00000018896/ENSDARG00000025089/ENSDARG00000027867/ENSDARG00000038428/ENSDARG00000039563/ENSDARG00000043806/ENSDARG00000044010/ENSDARG00000044074/ENSDARG00000045524/ENSDARG00000054451/…	44
BP	GO:0051270	regulation of cellular component movement	63/2610	306/20202	0.000105550233296309	0.00277658175687728	0.00231393290914918	ENSDARG00000000189/ENSDARG00000001220/ENSDARG00000002587/ENSDARG00000004932/ENSDARG00000007172/ENSDARG00000007560/ENSDARG00000008186/ENSDARG00000009387/ENSDARG00000011257/ENSDARG00000011672/ENSDARG00000012896/ENSDARG00000013607/ENSDARG00000015003/ENSDARG00000016526/ENSDARG00000019235/ENSDARG00000019328/ENSDARG00000021916/ENSDARG00000022615/ENSDARG00000024017/ENSDARG00000025131/ENSDARG00000031894/…	63
BP	GO:0045596	negative regulation of cell differentiation	34/2610	137/20202	0.000110601981645101	0.00288562383259309	0.00240480581316355	ENSDARG00000000189/ENSDARG00000004246/ENSDARG00000005481/ENSDARG00000007560/ENSDARG00000010767/ENSDARG00000011600/ENSDARG00000011672/ENSDARG00000013607/ENSDARG00000014891/ENSDARG00000019235/ENSDARG00000021948/ENSDARG00000028393/ENSDARG00000034268/ENSDARG00000036626/ENSDARG00000039563/ENSDARG00000042616/ENSDARG00000042667/ENSDARG00000045930/ENSDARG00000052139/ENSDARG00000055373/ENSDARG00000056292/…	34
BP	GO:0045597	positive regulation of cell differentiation	39/2610	165/20202	0.000112817982450075	0.00291950925315925	0.00243304506439185	ENSDARG00000003293/ENSDARG00000003469/ENSDARG00000007149/ENSDARG00000007172/ENSDARG00000008186/ENSDARG00000011582/ENSDARG00000012499/ENSDARG00000014018/ENSDARG00000014976/ENSDARG00000015025/ENSDARG00000015314/ENSDARG00000015536/ENSDARG00000016526/ENSDARG00000018817/ENSDARG00000019328/ENSDARG00000026531/ENSDARG00000031894/ENSDARG00000032990/ENSDARG00000043923/ENSDARG00000044010/ENSDARG00000044074/…	39
BP	GO:0031103	axon regeneration	14/2610	37/20202	0.000115463723579331	0.00296387929155652	0.00247002193055953	ENSDARG00000001220/ENSDARG00000011564/ENSDARG00000011600/ENSDARG00000012248/ENSDARG00000015025/ENSDARG00000019601/ENSDARG00000021948/ENSDARG00000025428/ENSDARG00000032083/ENSDARG00000067801/ENSDARG00000078322/ENSDARG00000099175/ENSDARG00000099744/ENSDARG00000116353	14
BP	GO:0001505	regulation of neurotransmitter levels	31/2610	121/20202	0.0001166437464932	0.00297021636070286	0.00247530308347676	ENSDARG00000000503/ENSDARG00000001676/ENSDARG00000001994/ENSDARG00000005739/ENSDARG00000011640/ENSDARG00000013414/ENSDARG00000013669/ENSDARG00000015537/ENSDARG00000015854/ENSDARG00000020581/ENSDARG00000020609/ENSDARG00000027419/ENSDARG00000030614/ENSDARG00000030621/ENSDARG00000030832/ENSDARG00000031796/ENSDARG00000043661/ENSDARG00000043835/ENSDARG00000045945/ENSDARG00000058117/ENSDARG00000059523/…	31
BP	GO:0045229	external encapsulating structure organization	44/2610	194/20202	0.000119263037197913	0.00301281148730919	0.00251080078311396	ENSDARG00000002791/ENSDARG00000007912/ENSDARG00000008060/ENSDARG00000009014/ENSDARG00000009194/ENSDARG00000011407/ENSDARG00000012395/ENSDARG00000012593/ENSDARG00000013838/ENSDARG00000016718/ENSDARG00000018393/ENSDARG00000018896/ENSDARG00000025089/ENSDARG00000027867/ENSDARG00000038428/ENSDARG00000039563/ENSDARG00000043806/ENSDARG00000044010/ENSDARG00000044074/ENSDARG00000045524/ENSDARG00000054451/…	44
BP	GO:0019226	transmission of nerve impulse	13/2610	33/20202	0.000124837499304736	0.00310435750224198	0.00258709291322314	ENSDARG00000005775/ENSDARG00000018032/ENSDARG00000020450/ENSDARG00000032565/ENSDARG00000034588/ENSDARG00000060496/ENSDARG00000061099/ENSDARG00000062744/ENSDARG00000070626/ENSDARG00000076401/ENSDARG00000089913/ENSDARG00000095675/ENSDARG00000098738	13
BP	GO:0055075	potassium ion homeostasis	13/2610	33/20202	0.000124837499304736	0.00310435750224198	0.00258709291322314	ENSDARG00000001870/ENSDARG00000002791/ENSDARG00000013144/ENSDARG00000018259/ENSDARG00000019856/ENSDARG00000040252/ENSDARG00000042837/ENSDARG00000055253/ENSDARG00000062058/ENSDARG00000071173/ENSDARG00000078187/ENSDARG00000099203/ENSDARG00000104139	13
BP	GO:0021602	cranial nerve morphogenesis	2610-11-01	25/20202	0.000127784505081585	0.00313615046035875	0.00261358835924535	ENSDARG00000001889/ENSDARG00000014891/ENSDARG00000021195/ENSDARG00000024017/ENSDARG00000043821/ENSDARG00000044954/ENSDARG00000056683/ENSDARG00000059349/ENSDARG00000077226/ENSDARG00000099446/ENSDARG00000101735	11
BP	GO:0001558	regulation of cell growth	32/2610	127/20202	0.000128086572367778	0.00313615046035875	0.00261358835924535	ENSDARG00000000189/ENSDARG00000002255/ENSDARG00000004246/ENSDARG00000007149/ENSDARG00000007172/ENSDARG00000007560/ENSDARG00000010767/ENSDARG00000011600/ENSDARG00000011672/ENSDARG00000013607/ENSDARG00000014891/ENSDARG00000015025/ENSDARG00000018817/ENSDARG00000019235/ENSDARG00000020258/ENSDARG00000021948/ENSDARG00000022531/ENSDARG00000032083/ENSDARG00000034268/ENSDARG00000036626/ENSDARG00000042616/…	32
BP	GO:0021954	central nervous system neuron development	20/2610	65/20202	0.000132414750172618	0.00321737518930873	0.00268127899104056	ENSDARG00000001220/ENSDARG00000002330/ENSDARG00000004246/ENSDARG00000006896/ENSDARG00000007654/ENSDARG00000011564/ENSDARG00000014201/ENSDARG00000014891/ENSDARG00000017007/ENSDARG00000020258/ENSDARG00000021539/ENSDARG00000022531/ENSDARG00000026875/ENSDARG00000034268/ENSDARG00000044532/ENSDARG00000054610/ENSDARG00000056181/ENSDARG00000056427/ENSDARG00000056683/ENSDARG00000058379	20
BP	GO:1903037	regulation of leukocyte cell-cell adhesion	15/2610	42/20202	0.000142422674625387	0.00343432858585307	0.00286208245658672	ENSDARG00000001807/ENSDARG00000008186/ENSDARG00000016526/ENSDARG00000025903/ENSDARG00000033307/ENSDARG00000039563/ENSDARG00000041060/ENSDARG00000042698/ENSDARG00000061752/ENSDARG00000068966/ENSDARG00000076306/ENSDARG00000086254/ENSDARG00000092039/ENSDARG00000095949/ENSDARG00000100095	15
BP	GO:0048514	blood vessel morphogenesis	91/2610	486/20202	0.000151242715057144	0.0036195906919315	0.00301647520335579	ENSDARG00000001807/ENSDARG00000002336/ENSDARG00000005150/ENSDARG00000006181/ENSDARG00000006314/ENSDARG00000007412/ENSDARG00000008186/ENSDARG00000008986/ENSDARG00000009387/ENSDARG00000010785/ENSDARG00000010791/ENSDARG00000011257/ENSDARG00000011785/ENSDARG00000011941/ENSDARG00000012071/ENSDARG00000013847/ENSDARG00000014215/ENSDARG00000015399/ENSDARG00000016551/ENSDARG00000017321/ENSDARG00000017803/…	91
BP	GO:0017157	regulation of exocytosis	26/2610	96/20202	0.000153235835949107	0.00363992287929855	0.00303341953332088	ENSDARG00000000503/ENSDARG00000002656/ENSDARG00000008186/ENSDARG00000010385/ENSDARG00000011640/ENSDARG00000014462/ENSDARG00000019651/ENSDARG00000030614/ENSDARG00000036505/ENSDARG00000043661/ENSDARG00000043835/ENSDARG00000045750/ENSDARG00000056105/ENSDARG00000057913/ENSDARG00000059523/ENSDARG00000060496/ENSDARG00000062045/ENSDARG00000070567/ENSDARG00000074680/ENSDARG00000075830/ENSDARG00000089913/…	26
BP	GO:0006898	receptor-mediated endocytosis	29/2610	112/20202	0.000156258636072053	0.00368423139716552	0.00307034512983683	ENSDARG00000000161/ENSDARG00000009281/ENSDARG00000012610/ENSDARG00000014137/ENSDARG00000015931/ENSDARG00000020450/ENSDARG00000029170/ENSDARG00000029476/ENSDARG00000032238/ENSDARG00000032565/ENSDARG00000032639/ENSDARG00000034453/ENSDARG00000038378/ENSDARG00000038822/ENSDARG00000052139/ENSDARG00000056511/ENSDARG00000059680/ENSDARG00000062947/ENSDARG00000070626/ENSDARG00000076401/ENSDARG00000077372/…	29
BP	GO:0031290	retinal ganglion cell axon guidance	17/2610	52/20202	0.000183187713793748	0.0042679388613251	0.00355679214595276	ENSDARG00000001220/ENSDARG00000004246/ENSDARG00000005479/ENSDARG00000014891/ENSDARG00000021442/ENSDARG00000021916/ENSDARG00000031222/ENSDARG00000031783/ENSDARG00000036375/ENSDARG00000044417/ENSDARG00000045930/ENSDARG00000051875/ENSDARG00000055026/ENSDARG00000058868/ENSDARG00000079578/ENSDARG00000098663/ENSDARG00000102153	17
BP	GO:0043549	regulation of kinase activity	69/2610	349/20202	0.000183697022934822	0.0042679388613251	0.00355679214595276	ENSDARG00000001769/ENSDARG00000001933/ENSDARG00000003281/ENSDARG00000003495/ENSDARG00000004635/ENSDARG00000004782/ENSDARG00000006202/ENSDARG00000009299/ENSDARG00000009493/ENSDARG00000010767/ENSDARG00000011312/ENSDARG00000011370/ENSDARG00000011600/ENSDARG00000013847/ENSDARG00000015199/ENSDARG00000016200/ENSDARG00000016725/ENSDARG00000017321/ENSDARG00000017602/ENSDARG00000019307/ENSDARG00000019371/…	69
BP	GO:0046847	filopodium assembly	2610-12-01	30/20202	0.000191134391948291	0.0044085563012421	0.00367397915873145	ENSDARG00000002587/ENSDARG00000004621/ENSDARG00000009387/ENSDARG00000016260/ENSDARG00000032161/ENSDARG00000037433/ENSDARG00000061203/ENSDARG00000061752/ENSDARG00000061923/ENSDARG00000078624/ENSDARG00000101471/ENSDARG00000102153	12
BP	GO:0048511	rhythmic process	36/2610	152/20202	0.000194312991894648	0.0044496277208681	0.00370820703956467	ENSDARG00000001220/ENSDARG00000003820/ENSDARG00000004060/ENSDARG00000010519/ENSDARG00000011583/ENSDARG00000011890/ENSDARG00000012499/ENSDARG00000016536/ENSDARG00000017929/ENSDARG00000021833/ENSDARG00000031768/ENSDARG00000031888/ENSDARG00000033160/ENSDARG00000034503/ENSDARG00000035732/ENSDARG00000042977/ENSDARG00000043483/ENSDARG00000045131/ENSDARG00000053326/ENSDARG00000053833/ENSDARG00000056885/…	36
BP	GO:0007422	peripheral nervous system development	22/2610	77/20202	0.000209180000413531	0.00475585672368763	0.00396341053415111	ENSDARG00000002587/ENSDARG00000004023/ENSDARG00000007654/ENSDARG00000010420/ENSDARG00000015879/ENSDARG00000018693/ENSDARG00000018817/ENSDARG00000027222/ENSDARG00000028148/ENSDARG00000032578/ENSDARG00000037020/ENSDARG00000044601/ENSDARG00000052094/ENSDARG00000052139/ENSDARG00000054137/ENSDARG00000056683/ENSDARG00000061099/ENSDARG00000061445/ENSDARG00000090035/ENSDARG00000095675/ENSDARG00000099093/…	22
BP	GO:0048846	axon extension involved in axon guidance	17/2610	53/20202	0.00023754239544443	0.00532462989225085	0.00443741168658238	ENSDARG00000000189/ENSDARG00000007560/ENSDARG00000011672/ENSDARG00000013607/ENSDARG00000014891/ENSDARG00000019235/ENSDARG00000036626/ENSDARG00000042616/ENSDARG00000055373/ENSDARG00000058821/ENSDARG00000061471/ENSDARG00000061976/ENSDARG00000074414/ENSDARG00000075648/ENSDARG00000078707/ENSDARG00000079611/ENSDARG00000096073	17
BP	GO:1902284	neuron projection extension involved in neuron projection guidance	17/2610	53/20202	0.00023754239544443	0.00532462989225085	0.00443741168658238	ENSDARG00000000189/ENSDARG00000007560/ENSDARG00000011672/ENSDARG00000013607/ENSDARG00000014891/ENSDARG00000019235/ENSDARG00000036626/ENSDARG00000042616/ENSDARG00000055373/ENSDARG00000058821/ENSDARG00000061471/ENSDARG00000061976/ENSDARG00000074414/ENSDARG00000075648/ENSDARG00000078707/ENSDARG00000079611/ENSDARG00000096073	17
BP	GO:0022407	regulation of cell-cell adhesion	24/2610	88/20202	0.000240976770895434	0.00536383959272844	0.00447008805783213	ENSDARG00000001807/ENSDARG00000005479/ENSDARG00000008186/ENSDARG00000016526/ENSDARG00000025903/ENSDARG00000031548/ENSDARG00000033307/ENSDARG00000035563/ENSDARG00000039563/ENSDARG00000041060/ENSDARG00000042698/ENSDARG00000059073/ENSDARG00000060012/ENSDARG00000060808/ENSDARG00000061752/ENSDARG00000062646/ENSDARG00000068966/ENSDARG00000075549/ENSDARG00000076306/ENSDARG00000086254/ENSDARG00000092039/…	24
BP	GO:0032101	regulation of response to external stimulus	46/2610	212/20202	0.000251804885830295	0.00556593716387382	0.0046385110547686	ENSDARG00000000189/ENSDARG00000001220/ENSDARG00000007560/ENSDARG00000011564/ENSDARG00000011600/ENSDARG00000011672/ENSDARG00000012248/ENSDARG00000013607/ENSDARG00000014891/ENSDARG00000016188/ENSDARG00000018342/ENSDARG00000018393/ENSDARG00000019235/ENSDARG00000019601/ENSDARG00000020164/ENSDARG00000021916/ENSDARG00000021948/ENSDARG00000023526/ENSDARG00000024631/ENSDARG00000025428/ENSDARG00000034700/…	46
BP	GO:1902285	semaphorin-plexin signaling pathway involved in neuron projection guidance	2610-07-01	12/20202	0.000260416769822443	0.00563506918595123	0.004696123930948	ENSDARG00000007172/ENSDARG00000019328/ENSDARG00000032990/ENSDARG00000060372/ENSDARG00000075821/ENSDARG00000077090/ENSDARG00000105452	7
BP	GO:1902287	semaphorin-plexin signaling pathway involved in axon guidance	2610-07-01	12/20202	0.000260416769822443	0.00563506918595123	0.004696123930948	ENSDARG00000007172/ENSDARG00000019328/ENSDARG00000032990/ENSDARG00000060372/ENSDARG00000075821/ENSDARG00000077090/ENSDARG00000105452	7
BP	GO:2000145	regulation of cell motility	58/2610	285/20202	0.000266564719595338	0.00563506918595123	0.004696123930948	ENSDARG00000000189/ENSDARG00000002587/ENSDARG00000004932/ENSDARG00000007172/ENSDARG00000007560/ENSDARG00000008186/ENSDARG00000009387/ENSDARG00000011257/ENSDARG00000011672/ENSDARG00000012896/ENSDARG00000013607/ENSDARG00000015003/ENSDARG00000016526/ENSDARG00000019235/ENSDARG00000019328/ENSDARG00000022615/ENSDARG00000024017/ENSDARG00000025131/ENSDARG00000031894/ENSDARG00000032161/ENSDARG00000032990/…	58
BP	GO:0060042	retina morphogenesis in camera-type eye	34/2610	143/20202	0.000266732462930519	0.00563506918595123	0.004696123930948	ENSDARG00000001785/ENSDARG00000006120/ENSDARG00000010591/ENSDARG00000014018/ENSDARG00000015002/ENSDARG00000016404/ENSDARG00000017798/ENSDARG00000018693/ENSDARG00000021163/ENSDARG00000021916/ENSDARG00000025428/ENSDARG00000026531/ENSDARG00000027041/ENSDARG00000036375/ENSDARG00000042717/ENSDARG00000045087/ENSDARG00000045904/ENSDARG00000055398/ENSDARG00000056683/ENSDARG00000057074/ENSDARG00000058548/…	34
BP	GO:0008345	larval locomotory behavior	2610-09-01	19/20202	0.00026909535540829	0.00563506918595123	0.004696123930948	ENSDARG00000005578/ENSDARG00000005775/ENSDARG00000023797/ENSDARG00000032584/ENSDARG00000063036/ENSDARG00000068989/ENSDARG00000102453/ENSDARG00000104945/ENSDARG00000109715	9
BP	GO:0030007	cellular potassium ion homeostasis	2610-09-01	19/20202	0.00026909535540829	0.00563506918595123	0.004696123930948	ENSDARG00000001870/ENSDARG00000002791/ENSDARG00000013144/ENSDARG00000018259/ENSDARG00000019856/ENSDARG00000040252/ENSDARG00000042837/ENSDARG00000099203/ENSDARG00000104139	9
BP	GO:0030537	larval behavior	2610-09-01	19/20202	0.00026909535540829	0.00563506918595123	0.004696123930948	ENSDARG00000005578/ENSDARG00000005775/ENSDARG00000023797/ENSDARG00000032584/ENSDARG00000063036/ENSDARG00000068989/ENSDARG00000102453/ENSDARG00000104945/ENSDARG00000109715	9
BP	GO:0036376	sodium ion export across plasma membrane	2610-09-01	19/20202	0.00026909535540829	0.00563506918595123	0.004696123930948	ENSDARG00000001870/ENSDARG00000002791/ENSDARG00000013144/ENSDARG00000018259/ENSDARG00000019856/ENSDARG00000040252/ENSDARG00000042837/ENSDARG00000099203/ENSDARG00000104139	9
BP	GO:0030001	metal ion transport	56/2610	273/20202	0.000273041959450369	0.00565542975885477	0.00471309191670024	ENSDARG00000001870/ENSDARG00000002791/ENSDARG00000002840/ENSDARG00000003706/ENSDARG00000004931/ENSDARG00000006760/ENSDARG00000006923/ENSDARG00000009738/ENSDARG00000011422/ENSDARG00000013144/ENSDARG00000013422/ENSDARG00000014804/ENSDARG00000018105/ENSDARG00000018259/ENSDARG00000019856/ENSDARG00000020450/ENSDARG00000021305/ENSDARG00000021735/ENSDARG00000023445/ENSDARG00000023797/ENSDARG00000026682/…	56
BP	GO:0050868	negative regulation of T cell activation	2610-12-01	31/20202	0.000275397930450044	0.00565542975885477	0.00471309191670024	ENSDARG00000001807/ENSDARG00000025903/ENSDARG00000039563/ENSDARG00000041060/ENSDARG00000042698/ENSDARG00000061752/ENSDARG00000068966/ENSDARG00000076306/ENSDARG00000086254/ENSDARG00000092039/ENSDARG00000095949/ENSDARG00000100095	12
BP	GO:1903038	negative regulation of leukocyte cell-cell adhesion	2610-12-01	31/20202	0.000275397930450044	0.00565542975885477	0.00471309191670024	ENSDARG00000001807/ENSDARG00000025903/ENSDARG00000039563/ENSDARG00000041060/ENSDARG00000042698/ENSDARG00000061752/ENSDARG00000068966/ENSDARG00000076306/ENSDARG00000086254/ENSDARG00000092039/ENSDARG00000095949/ENSDARG00000100095	12
BP	GO:0017156	calcium-ion regulated exocytosis	16/2610	49/20202	0.000285679740879904	0.0058289654821842	0.00485771219309959	ENSDARG00000011640/ENSDARG00000030614/ENSDARG00000036505/ENSDARG00000043661/ENSDARG00000045750/ENSDARG00000056105/ENSDARG00000057913/ENSDARG00000059523/ENSDARG00000060496/ENSDARG00000070567/ENSDARG00000074680/ENSDARG00000075830/ENSDARG00000079850/ENSDARG00000089913/ENSDARG00000101606/ENSDARG00000102690	16
BP	GO:0035335	peptidyl-tyrosine dephosphorylation	2610-11-01	27/20202	0.000291909316696772	0.0058620521680012	0.00488528579901881	ENSDARG00000005754/ENSDARG00000009299/ENSDARG00000019307/ENSDARG00000051814/ENSDARG00000075459/ENSDARG00000076624/ENSDARG00000078317/ENSDARG00000094836/ENSDARG00000100515/ENSDARG00000101413/ENSDARG00000103479	11
BP	GO:0099054	presynapse assembly	2610-10-01	23/20202	0.000292826357119758	0.0058620521680012	0.00488528579901881	ENSDARG00000006636/ENSDARG00000018817/ENSDARG00000062376/ENSDARG00000063299/ENSDARG00000077329/ENSDARG00000077761/ENSDARG00000078123/ENSDARG00000079455/ENSDARG00000098880/ENSDARG00000104786	10
BP	GO:0099172	presynapse organization	2610-10-01	23/20202	0.000292826357119758	0.0058620521680012	0.00488528579901881	ENSDARG00000006636/ENSDARG00000018817/ENSDARG00000062376/ENSDARG00000063299/ENSDARG00000077329/ENSDARG00000077761/ENSDARG00000078123/ENSDARG00000079455/ENSDARG00000098880/ENSDARG00000104786	10
BP	GO:0051338	regulation of transferase activity	72/2610	374/20202	0.000308738606664165	0.00614196865632523	0.00511856111048484	ENSDARG00000001769/ENSDARG00000001933/ENSDARG00000003281/ENSDARG00000003495/ENSDARG00000004635/ENSDARG00000004782/ENSDARG00000006202/ENSDARG00000009299/ENSDARG00000009493/ENSDARG00000010767/ENSDARG00000011312/ENSDARG00000011370/ENSDARG00000011600/ENSDARG00000013847/ENSDARG00000015199/ENSDARG00000016200/ENSDARG00000016725/ENSDARG00000017321/ENSDARG00000017602/ENSDARG00000019307/ENSDARG00000019371/…	72
BP	GO:0008037	cell recognition	20/2610	69/20202	0.000323893658730343	0.00640343798595454	0.00533646302713608	ENSDARG00000001220/ENSDARG00000004246/ENSDARG00000005645/ENSDARG00000009387/ENSDARG00000012896/ENSDARG00000014891/ENSDARG00000018693/ENSDARG00000019328/ENSDARG00000020164/ENSDARG00000021948/ENSDARG00000024865/ENSDARG00000026784/ENSDARG00000028118/ENSDARG00000031548/ENSDARG00000031783/ENSDARG00000038446/ENSDARG00000098289/ENSDARG00000099744/ENSDARG00000102153/ENSDARG00000103002	20
BP	GO:0021536	diencephalon development	27/2610	106/20202	0.000344981595048373	0.00675480100545696	0.00562928006804291	ENSDARG00000001220/ENSDARG00000003469/ENSDARG00000004415/ENSDARG00000006120/ENSDARG00000007654/ENSDARG00000010791/ENSDARG00000014201/ENSDARG00000014746/ENSDARG00000015059/ENSDARG00000031222/ENSDARG00000031894/ENSDARG00000036194/ENSDARG00000038429/ENSDARG00000044417/ENSDARG00000045904/ENSDARG00000045936/ENSDARG00000056979/ENSDARG00000058011/ENSDARG00000058379/ENSDARG00000068567/ENSDARG00000068976/…	27
BP	GO:0042752	regulation of circadian rhythm	13/2610	36/20202	0.000345910324816049	0.00675480100545696	0.00562928006804291	ENSDARG00000010519/ENSDARG00000011583/ENSDARG00000011890/ENSDARG00000012499/ENSDARG00000033160/ENSDARG00000034503/ENSDARG00000053326/ENSDARG00000056885/ENSDARG00000062744/ENSDARG00000069074/ENSDARG00000075397/ENSDARG00000078095/ENSDARG00000099260	13
BP	GO:0021603	cranial nerve formation	2610-08-01	16/20202	0.000376220824433907	0.00725764172226136	0.00604833478515754	ENSDARG00000001889/ENSDARG00000021195/ENSDARG00000024017/ENSDARG00000043821/ENSDARG00000056683/ENSDARG00000059349/ENSDARG00000077226/ENSDARG00000101735	8
BP	GO:0032330	regulation of chondrocyte differentiation	2610-08-01	16/20202	0.000376220824433907	0.00725764172226136	0.00604833478515754	ENSDARG00000003293/ENSDARG00000011582/ENSDARG00000015536/ENSDARG00000020258/ENSDARG00000034043/ENSDARG00000043923/ENSDARG00000044010/ENSDARG00000044074	8
BP	GO:0051094	positive regulation of developmental process	54/2610	265/20202	0.000411366556875536	0.00788782982249898	0.00657351758608973	ENSDARG00000002377/ENSDARG00000003293/ENSDARG00000003469/ENSDARG00000007149/ENSDARG00000007172/ENSDARG00000008186/ENSDARG00000011582/ENSDARG00000012499/ENSDARG00000014018/ENSDARG00000014976/ENSDARG00000015025/ENSDARG00000015314/ENSDARG00000015536/ENSDARG00000016526/ENSDARG00000017321/ENSDARG00000018817/ENSDARG00000019328/ENSDARG00000019371/ENSDARG00000021948/ENSDARG00000025131/ENSDARG00000026531/…	54
BP	GO:0002072	optic cup morphogenesis involved in camera-type eye development	2610-11-01	28/20202	0.000424991656884141	0.00805207407060845	0.00671039458238117	ENSDARG00000004588/ENSDARG00000015266/ENSDARG00000017591/ENSDARG00000021916/ENSDARG00000036194/ENSDARG00000068365/ENSDARG00000077811/ENSDARG00000088255/ENSDARG00000091481/ENSDARG00000098834/ENSDARG00000104815	11
BP	GO:0007019	microtubule depolymerization	2610-11-01	28/20202	0.000424991656884141	0.00805207407060845	0.00671039458238117	ENSDARG00000019208/ENSDARG00000030106/ENSDARG00000033234/ENSDARG00000033655/ENSDARG00000043932/ENSDARG00000058868/ENSDARG00000059601/ENSDARG00000060434/ENSDARG00000062173/ENSDARG00000063007/ENSDARG00000070537	11
BP	GO:0061386	closure of optic fissure	2610-10-01	24/20202	0.000444136467910983	0.00836500815006308	0.00697118591800485	ENSDARG00000004588/ENSDARG00000015266/ENSDARG00000017591/ENSDARG00000021916/ENSDARG00000036194/ENSDARG00000068365/ENSDARG00000077811/ENSDARG00000091481/ENSDARG00000098834/ENSDARG00000104815	10
BP	GO:0007169	transmembrane receptor protein tyrosine kinase signaling pathway	74/2610	392/20202	0.000468236661676126	0.00876704290655947	0.0073062315010764	ENSDARG00000004635/ENSDARG00000004782/ENSDARG00000006202/ENSDARG00000007723/ENSDARG00000008186/ENSDARG00000010767/ENSDARG00000011370/ENSDARG00000011600/ENSDARG00000012071/ENSDARG00000013838/ENSDARG00000013847/ENSDARG00000014675/ENSDARG00000015199/ENSDARG00000016526/ENSDARG00000017321/ENSDARG00000017803/ENSDARG00000018817/ENSDARG00000019371/ENSDARG00000020164/ENSDARG00000021539/ENSDARG00000027423/…	74
BP	GO:0045664	regulation of neuron differentiation	19/2610	66/20202	0.000497524859636316	0.00906535284114348	0.00755483544477457	ENSDARG00000006865/ENSDARG00000012019/ENSDARG00000012499/ENSDARG00000015002/ENSDARG00000015314/ENSDARG00000018693/ENSDARG00000018817/ENSDARG00000030106/ENSDARG00000032083/ENSDARG00000039304/ENSDARG00000042861/ENSDARG00000055543/ENSDARG00000073944/ENSDARG00000075352/ENSDARG00000076351/ENSDARG00000078302/ENSDARG00000095833/ENSDARG00000101628/ENSDARG00000103057	19
BP	GO:0007158	neuron cell-cell adhesion	2610-07-01	13/20202	0.000501257335859646	0.00906535284114348	0.00755483544477457	ENSDARG00000018693/ENSDARG00000062376/ENSDARG00000068323/ENSDARG00000077329/ENSDARG00000077761/ENSDARG00000079455/ENSDARG00000104786	7
BP	GO:0048679	regulation of axon regeneration	2610-07-01	13/20202	0.000501257335859646	0.00906535284114348	0.00755483544477457	ENSDARG00000011564/ENSDARG00000011600/ENSDARG00000012248/ENSDARG00000019601/ENSDARG00000021948/ENSDARG00000025428/ENSDARG00000078322	7
BP	GO:0051899	membrane depolarization	2610-07-01	13/20202	0.000501257335859646	0.00906535284114348	0.00755483544477457	ENSDARG00000005775/ENSDARG00000018032/ENSDARG00000034588/ENSDARG00000060496/ENSDARG00000062744/ENSDARG00000089913/ENSDARG00000098738	7
BP	GO:0070570	regulation of neuron projection regeneration	2610-07-01	13/20202	0.000501257335859646	0.00906535284114348	0.00755483544477457	ENSDARG00000011564/ENSDARG00000011600/ENSDARG00000012248/ENSDARG00000019601/ENSDARG00000021948/ENSDARG00000025428/ENSDARG00000078322	7
BP	GO:0086010	membrane depolarization during action potential	2610-07-01	13/20202	0.000501257335859646	0.00906535284114348	0.00755483544477457	ENSDARG00000005775/ENSDARG00000018032/ENSDARG00000034588/ENSDARG00000060496/ENSDARG00000062744/ENSDARG00000089913/ENSDARG00000098738	7
BP	GO:0031102	neuron projection regeneration	14/2610	42/20202	0.00053360219050617	0.00954188636169179	0.00795196641085481	ENSDARG00000001220/ENSDARG00000011564/ENSDARG00000011600/ENSDARG00000012248/ENSDARG00000015025/ENSDARG00000019601/ENSDARG00000021948/ENSDARG00000025428/ENSDARG00000032083/ENSDARG00000067801/ENSDARG00000078322/ENSDARG00000099175/ENSDARG00000099744/ENSDARG00000116353	14
BP	GO:0050772	positive regulation of axonogenesis	14/2610	42/20202	0.00053360219050617	0.00954188636169179	0.00795196641085481	ENSDARG00000007149/ENSDARG00000007172/ENSDARG00000015025/ENSDARG00000018817/ENSDARG00000019328/ENSDARG00000032990/ENSDARG00000044954/ENSDARG00000060372/ENSDARG00000069113/ENSDARG00000075821/ENSDARG00000077090/ENSDARG00000078707/ENSDARG00000087780/ENSDARG00000105452	14
CC	GO:0030424	axon	76/2680	247/20611	18.4709	8071.77	6571.74	ENSDARG00000001220/ENSDARG00000002587/ENSDARG00000004580/ENSDARG00000004621/ENSDARG00000005479/ENSDARG00000005645/ENSDARG00000005775/ENSDARG00000007149/ENSDARG00000009281/ENSDARG00000009387/ENSDARG00000010610/ENSDARG00000011640/ENSDARG00000013422/ENSDARG00000015025/ENSDARG00000015065/ENSDARG00000016260/ENSDARG00000017803/ENSDARG00000018032/ENSDARG00000018817/ENSDARG00000021351/ENSDARG00000023174/…	76
CC	GO:0030312	external encapsulating structure	90/2680	356/20611	21810.2	3.17702e+06	2.58662e+06	ENSDARG00000002732/ENSDARG00000005485/ENSDARG00000005783/ENSDARG00000006420/ENSDARG00000007912/ENSDARG00000008060/ENSDARG00000008191/ENSDARG00000008969/ENSDARG00000009014/ENSDARG00000009194/ENSDARG00000009401/ENSDARG00000010785/ENSDARG00000011407/ENSDARG00000012060/ENSDARG00000012071/ENSDARG00000012395/ENSDARG00000012593/ENSDARG00000015947/ENSDARG00000016153/ENSDARG00000016718/ENSDARG00000018542/…	90
CC	GO:0031012	extracellular matrix	90/2680	356/20611	21810.2	3.17702e+06	2.58662e+06	ENSDARG00000002732/ENSDARG00000005485/ENSDARG00000005783/ENSDARG00000006420/ENSDARG00000007912/ENSDARG00000008060/ENSDARG00000008191/ENSDARG00000008969/ENSDARG00000009014/ENSDARG00000009194/ENSDARG00000009401/ENSDARG00000010785/ENSDARG00000011407/ENSDARG00000012060/ENSDARG00000012071/ENSDARG00000012395/ENSDARG00000012593/ENSDARG00000015947/ENSDARG00000016153/ENSDARG00000016718/ENSDARG00000018542/…	90
CC	GO:1902495	transmembrane transporter complex	72/2680	284/20611	1.19956e+06	1.31052e+08	1.06697e+08	ENSDARG00000003706/ENSDARG00000005775/ENSDARG00000006568/ENSDARG00000006865/ENSDARG00000006891/ENSDARG00000006923/ENSDARG00000007275/ENSDARG00000007678/ENSDARG00000009738/ENSDARG00000011422/ENSDARG00000012019/ENSDARG00000013144/ENSDARG00000014804/ENSDARG00000016934/ENSDARG00000018032/ENSDARG00000020450/ENSDARG00000021735/ENSDARG00000023797/ENSDARG00000024744/ENSDARG00000025728/ENSDARG00000026753/…	72
CC	GO:0098793	presynapse	64/2680	243/20611	1.61092e+06	1.40794e+08	1.1463e+08	ENSDARG00000000161/ENSDARG00000000503/ENSDARG00000001127/ENSDARG00000002230/ENSDARG00000002564/ENSDARG00000007275/ENSDARG00000007663/ENSDARG00000010385/ENSDARG00000011640/ENSDARG00000013414/ENSDARG00000014137/ENSDARG00000014462/ENSDARG00000014871/ENSDARG00000015931/ENSDARG00000016260/ENSDARG00000018693/ENSDARG00000018817/ENSDARG00000019651/ENSDARG00000020581/ENSDARG00000025034/ENSDARG00000026753/…	64
CC	GO:1990351	transporter complex	72/2680	290/20611	3.02933e+06	2.20636e+08	1.79634e+08	ENSDARG00000003706/ENSDARG00000005775/ENSDARG00000006568/ENSDARG00000006865/ENSDARG00000006891/ENSDARG00000006923/ENSDARG00000007275/ENSDARG00000007678/ENSDARG00000009738/ENSDARG00000011422/ENSDARG00000012019/ENSDARG00000013144/ENSDARG00000014804/ENSDARG00000016934/ENSDARG00000018032/ENSDARG00000020450/ENSDARG00000021735/ENSDARG00000023797/ENSDARG00000024744/ENSDARG00000025728/ENSDARG00000026753/…	72
CC	GO:0034703	cation channel complex	52/2680	186/20611	4.28828e+06	2.67711e+08	2.17961e+08	ENSDARG00000003706/ENSDARG00000005775/ENSDARG00000006568/ENSDARG00000006891/ENSDARG00000006923/ENSDARG00000007275/ENSDARG00000009738/ENSDARG00000011422/ENSDARG00000014804/ENSDARG00000018032/ENSDARG00000020450/ENSDARG00000021735/ENSDARG00000023797/ENSDARG00000024744/ENSDARG00000025728/ENSDARG00000026753/ENSDARG00000027828/ENSDARG00000029457/ENSDARG00000030376/ENSDARG00000032565/ENSDARG00000032799/…	52
CC	GO:0034702	ion channel complex	68/2680	273/20611	6.33896e+06	3.46266e+08	2.81917e+08	ENSDARG00000003706/ENSDARG00000005775/ENSDARG00000006568/ENSDARG00000006865/ENSDARG00000006891/ENSDARG00000006923/ENSDARG00000007275/ENSDARG00000007678/ENSDARG00000009738/ENSDARG00000011422/ENSDARG00000012019/ENSDARG00000014804/ENSDARG00000016934/ENSDARG00000018032/ENSDARG00000020450/ENSDARG00000021735/ENSDARG00000023797/ENSDARG00000024744/ENSDARG00000025728/ENSDARG00000026753/ENSDARG00000027828/…	68
CC	GO:0097060	synaptic membrane	65/2680	266/20611	2.60213e+07	1.26348e+09	1.02868e+09	ENSDARG00000000161/ENSDARG00000000503/ENSDARG00000006865/ENSDARG00000007275/ENSDARG00000009281/ENSDARG00000012019/ENSDARG00000014137/ENSDARG00000015314/ENSDARG00000015931/ENSDARG00000016153/ENSDARG00000017790/ENSDARG00000018693/ENSDARG00000020450/ENSDARG00000020581/ENSDARG00000025728/ENSDARG00000026753/ENSDARG00000027602/ENSDARG00000027828/ENSDARG00000029170/ENSDARG00000030376/ENSDARG00000030832/…	65
CC	GO:0043235	receptor complex	80/2680	353/20611	3.50309e+07	1.53085e+08	1.24636e+09	ENSDARG00000004635/ENSDARG00000004782/ENSDARG00000006079/ENSDARG00000006202/ENSDARG00000006314/ENSDARG00000007172/ENSDARG00000007275/ENSDARG00000007950/ENSDARG00000010767/ENSDARG00000011188/ENSDARG00000011600/ENSDARG00000011941/ENSDARG00000013847/ENSDARG00000016667/ENSDARG00000017321/ENSDARG00000018968/ENSDARG00000019328/ENSDARG00000019371/ENSDARG00000020057/ENSDARG00000020450/ENSDARG00000021539/…	80
CC	GO:0062023	collagen-containing extracellular matrix	46/2680	171/20611	8.40941e+07	3.34083e+08	2.71998e+07	ENSDARG00000006420/ENSDARG00000008191/ENSDARG00000008969/ENSDARG00000009014/ENSDARG00000010785/ENSDARG00000012060/ENSDARG00000012071/ENSDARG00000012593/ENSDARG00000015947/ENSDARG00000016153/ENSDARG00000019601/ENSDARG00000019815/ENSDARG00000020741/ENSDARG00000020771/ENSDARG00000021948/ENSDARG00000022531/ENSDARG00000022615/ENSDARG00000024829/ENSDARG00000035471/ENSDARG00000037281/ENSDARG00000044010/…	46
CC	GO:0030427	site of polarized growth	21/2680	53/20611	1.11611e+08	4.00685e+09	3.26223e+09	ENSDARG00000002587/ENSDARG00000004621/ENSDARG00000007149/ENSDARG00000013921/ENSDARG00000015025/ENSDARG00000016260/ENSDARG00000033234/ENSDARG00000035056/ENSDARG00000037433/ENSDARG00000040001/ENSDARG00000045639/ENSDARG00000055455/ENSDARG00000056001/ENSDARG00000056519/ENSDARG00000056633/ENSDARG00000058868/ENSDARG00000059680/ENSDARG00000069113/ENSDARG00000070537/ENSDARG00000076729/ENSDARG00000099744	21
CC	GO:0099572	postsynaptic specialization	38/2680	132/20611	1.23012e+08	4.00685e+09	3.26223e+09	ENSDARG00000009281/ENSDARG00000016260/ENSDARG00000018693/ENSDARG00000020450/ENSDARG00000026247/ENSDARG00000027602/ENSDARG00000030376/ENSDARG00000032161/ENSDARG00000032238/ENSDARG00000032565/ENSDARG00000032799/ENSDARG00000034493/ENSDARG00000037433/ENSDARG00000055459/ENSDARG00000059773/ENSDARG00000060532/ENSDARG00000061746/ENSDARG00000062415/ENSDARG00000063144/ENSDARG00000063332/ENSDARG00000063433/…	38
CC	GO:0098794	postsynapse	74/2680	329/20611	1.28366e+08	4.00685e+09	3.26223e+09	ENSDARG00000006865/ENSDARG00000007275/ENSDARG00000009281/ENSDARG00000012019/ENSDARG00000013422/ENSDARG00000015314/ENSDARG00000016153/ENSDARG00000016260/ENSDARG00000017790/ENSDARG00000018693/ENSDARG00000020450/ENSDARG00000025728/ENSDARG00000026247/ENSDARG00000026753/ENSDARG00000027602/ENSDARG00000027828/ENSDARG00000030376/ENSDARG00000032161/ENSDARG00000032238/ENSDARG00000032565/ENSDARG00000032799/…	74
CC	GO:0032279	asymmetric synapse	36/2680	127/20611	3.44154e+08	9.39971e+09	7.6529e+09	ENSDARG00000009281/ENSDARG00000016260/ENSDARG00000018693/ENSDARG00000020450/ENSDARG00000026247/ENSDARG00000027602/ENSDARG00000030376/ENSDARG00000032161/ENSDARG00000032238/ENSDARG00000032565/ENSDARG00000032799/ENSDARG00000034493/ENSDARG00000037433/ENSDARG00000059773/ENSDARG00000060532/ENSDARG00000061746/ENSDARG00000062415/ENSDARG00000063144/ENSDARG00000063332/ENSDARG00000063433/ENSDARG00000068910/…	36
CC	GO:0098984	neuron to neuron synapse	36/2680	127/20611	3.44154e+08	9.39971e+09	7.6529e+09	ENSDARG00000009281/ENSDARG00000016260/ENSDARG00000018693/ENSDARG00000020450/ENSDARG00000026247/ENSDARG00000027602/ENSDARG00000030376/ENSDARG00000032161/ENSDARG00000032238/ENSDARG00000032565/ENSDARG00000032799/ENSDARG00000034493/ENSDARG00000037433/ENSDARG00000059773/ENSDARG00000060532/ENSDARG00000061746/ENSDARG00000062415/ENSDARG00000063144/ENSDARG00000063332/ENSDARG00000063433/ENSDARG00000068910/…	36
CC	GO:0030017	sarcomere	37/2680	133/20611	4.11122e+08	0.000100952778328524	8.21921e+09	ENSDARG00000002988/ENSDARG00000003706/ENSDARG00000003991/ENSDARG00000009280/ENSDARG00000009567/ENSDARG00000011422/ENSDARG00000011961/ENSDARG00000018105/ENSDARG00000020242/ENSDARG00000020610/ENSDARG00000020890/ENSDARG00000023797/ENSDARG00000029069/ENSDARG00000029995/ENSDARG00000030270/ENSDARG00000032630/ENSDARG00000033854/ENSDARG00000039256/ENSDARG00000042018/ENSDARG00000045822/ENSDARG00000045864/…	37
CC	GO:0034706	sodium channel complex	2680-12-01	22/20611	4.15824e+08	0.000100952778328524	8.21921e+09	ENSDARG00000005775/ENSDARG00000007275/ENSDARG00000018032/ENSDARG00000026753/ENSDARG00000034588/ENSDARG00000060496/ENSDARG00000062744/ENSDARG00000070170/ENSDARG00000089913/ENSDARG00000098738/ENSDARG00000101713/ENSDARG00000105003	12
CC	GO:0016528	sarcoplasm	15/2680	33/20611	5.07664e+08	0.000116762813851922	9.5064e+09	ENSDARG00000002840/ENSDARG00000003706/ENSDARG00000011422/ENSDARG00000018105/ENSDARG00000023797/ENSDARG00000028625/ENSDARG00000029439/ENSDARG00000035458/ENSDARG00000038826/ENSDARG00000041779/ENSDARG00000057903/ENSDARG00000058603/ENSDARG00000059534/ENSDARG00000071331/ENSDARG00000102204	15
CC	GO:0014069	postsynaptic density	35/2680	125/20611	6.32159e+08	0.000138126659555698	0.000112457692231304	ENSDARG00000009281/ENSDARG00000016260/ENSDARG00000018693/ENSDARG00000020450/ENSDARG00000026247/ENSDARG00000027602/ENSDARG00000030376/ENSDARG00000032161/ENSDARG00000032238/ENSDARG00000032565/ENSDARG00000032799/ENSDARG00000034493/ENSDARG00000037433/ENSDARG00000059773/ENSDARG00000060532/ENSDARG00000061746/ENSDARG00000062415/ENSDARG00000063144/ENSDARG00000063332/ENSDARG00000063433/ENSDARG00000068910/…	35
CC	GO:0015629	actin cytoskeleton	73/2680	342/20611	1.08806e+09	0.000226421122717516	0.000184343826276094	ENSDARG00000002988/ENSDARG00000004904/ENSDARG00000007715/ENSDARG00000014106/ENSDARG00000015059/ENSDARG00000016464/ENSDARG00000017036/ENSDARG00000020610/ENSDARG00000020890/ENSDARG00000023318/ENSDARG00000024694/ENSDARG00000024785/ENSDARG00000029069/ENSDARG00000029995/ENSDARG00000030270/ENSDARG00000030490/ENSDARG00000033683/ENSDARG00000036179/ENSDARG00000036371/ENSDARG00000036863/ENSDARG00000038814/…	73
CC	GO:0030426	growth cone	17/2680	43/20611	1.20681e+09	0.000239716791790025	0.000195168675478811	ENSDARG00000002587/ENSDARG00000004621/ENSDARG00000007149/ENSDARG00000015025/ENSDARG00000016260/ENSDARG00000033234/ENSDARG00000035056/ENSDARG00000037433/ENSDARG00000045639/ENSDARG00000055455/ENSDARG00000056519/ENSDARG00000056633/ENSDARG00000058868/ENSDARG00000059680/ENSDARG00000070537/ENSDARG00000076729/ENSDARG00000099744	17
CC	GO:0030016	myofibril	38/2680	146/20611	1.66428e+09	0.000316213270644975	0.000257449320674459	ENSDARG00000002988/ENSDARG00000003706/ENSDARG00000003991/ENSDARG00000009280/ENSDARG00000009567/ENSDARG00000011422/ENSDARG00000011961/ENSDARG00000018105/ENSDARG00000020242/ENSDARG00000020610/ENSDARG00000020890/ENSDARG00000023797/ENSDARG00000029069/ENSDARG00000029995/ENSDARG00000030270/ENSDARG00000032630/ENSDARG00000033854/ENSDARG00000039256/ENSDARG00000042018/ENSDARG00000045822/ENSDARG00000045864/…	38
CC	GO:0070382	exocytic vesicle	40/2680	157/20611	1.74298e+09	0.000317366872992457	0.000258388541663135	ENSDARG00000000503/ENSDARG00000001127/ENSDARG00000002230/ENSDARG00000002564/ENSDARG00000007663/ENSDARG00000010385/ENSDARG00000011640/ENSDARG00000014137/ENSDARG00000014462/ENSDARG00000014871/ENSDARG00000015931/ENSDARG00000018817/ENSDARG00000019651/ENSDARG00000020581/ENSDARG00000025034/ENSDARG00000029170/ENSDARG00000030614/ENSDARG00000030832/ENSDARG00000034093/ENSDARG00000036505/ENSDARG00000036577/…	40
CC	GO:0043292	contractile fiber	38/2680	147/20611	1.96667e+09	0.000332514630714256	0.000270721293945365	ENSDARG00000002988/ENSDARG00000003706/ENSDARG00000003991/ENSDARG00000009280/ENSDARG00000009567/ENSDARG00000011422/ENSDARG00000011961/ENSDARG00000018105/ENSDARG00000020242/ENSDARG00000020610/ENSDARG00000020890/ENSDARG00000023797/ENSDARG00000029069/ENSDARG00000029995/ENSDARG00000030270/ENSDARG00000032630/ENSDARG00000033854/ENSDARG00000039256/ENSDARG00000042018/ENSDARG00000045822/ENSDARG00000045864/…	38
CC	GO:0048786	presynaptic active zone	19/2680	53/20611	1.97835e+09	0.000332514630714256	0.000270721293945365	ENSDARG00000000503/ENSDARG00000002230/ENSDARG00000018693/ENSDARG00000020581/ENSDARG00000030832/ENSDARG00000036577/ENSDARG00000053205/ENSDARG00000059523/ENSDARG00000061977/ENSDARG00000063299/ENSDARG00000074680/ENSDARG00000076014/ENSDARG00000077053/ENSDARG00000079161/ENSDARG00000086790/ENSDARG00000098880/ENSDARG00000101606/ENSDARG00000102690/ENSDARG00000110528	19
CC	GO:0008021	synaptic vesicle	35/2680	134/20611	3.25017e+09	0.000526045721409124	0.000428287254814606	ENSDARG00000000503/ENSDARG00000001127/ENSDARG00000002230/ENSDARG00000002564/ENSDARG00000007663/ENSDARG00000010385/ENSDARG00000011640/ENSDARG00000014137/ENSDARG00000014462/ENSDARG00000014871/ENSDARG00000015931/ENSDARG00000018817/ENSDARG00000019651/ENSDARG00000020581/ENSDARG00000025034/ENSDARG00000029170/ENSDARG00000030614/ENSDARG00000030832/ENSDARG00000034093/ENSDARG00000036577/ENSDARG00000037587/…	35
CC	GO:0042734	presynaptic membrane	19/2680	56/20611	4.79214e+09	0.0007479162793902	0.000608926177126069	ENSDARG00000000161/ENSDARG00000000503/ENSDARG00000007275/ENSDARG00000014137/ENSDARG00000015931/ENSDARG00000018693/ENSDARG00000020581/ENSDARG00000026753/ENSDARG00000029170/ENSDARG00000030832/ENSDARG00000056926/ENSDARG00000059523/ENSDARG00000062323/ENSDARG00000070441/ENSDARG00000074680/ENSDARG00000089292/ENSDARG00000098809/ENSDARG00000101606/ENSDARG00000102690	19
CC	GO:0033017	sarcoplasmic reticulum membrane	2680-09-01	16/20611	5.0593e+09	0.000762384721658453	0.000620705855523442	ENSDARG00000002840/ENSDARG00000003706/ENSDARG00000011422/ENSDARG00000023797/ENSDARG00000029439/ENSDARG00000035458/ENSDARG00000041779/ENSDARG00000057903/ENSDARG00000071331	9
CC	GO:0016529	sarcoplasmic reticulum	13/2680	31/20611	6.18053e+09	0.000900297075303694	0.000732989067692758	ENSDARG00000002840/ENSDARG00000003706/ENSDARG00000011422/ENSDARG00000018105/ENSDARG00000023797/ENSDARG00000028625/ENSDARG00000029439/ENSDARG00000035458/ENSDARG00000038826/ENSDARG00000041779/ENSDARG00000057903/ENSDARG00000058603/ENSDARG00000071331	13
CC	GO:0001518	voltage-gated sodium channel complex	2680-10-01	20/20611	7.22933e+09	0.00101910207042477	0.000829715764912855	ENSDARG00000005775/ENSDARG00000018032/ENSDARG00000034588/ENSDARG00000060496/ENSDARG00000062744/ENSDARG00000070170/ENSDARG00000089913/ENSDARG00000098738/ENSDARG00000101713/ENSDARG00000105003	10
CC	GO:0045211	postsynaptic membrane	49/2680	218/20611	7.5986e+09	0.00103768377905863	0.000844844314878516	ENSDARG00000006865/ENSDARG00000007275/ENSDARG00000009281/ENSDARG00000012019/ENSDARG00000015314/ENSDARG00000016153/ENSDARG00000017790/ENSDARG00000018693/ENSDARG00000020450/ENSDARG00000025728/ENSDARG00000026753/ENSDARG00000027602/ENSDARG00000027828/ENSDARG00000030376/ENSDARG00000032161/ENSDARG00000032238/ENSDARG00000032565/ENSDARG00000032799/ENSDARG00000034493/ENSDARG00000037498/ENSDARG00000052764/…	49
CC	GO:0042383	sarcolemma	18/2680	54/20611	9.78395e+09	0.00129563178213284	0.00105485617815465	ENSDARG00000003706/ENSDARG00000011422/ENSDARG00000013422/ENSDARG00000014804/ENSDARG00000016153/ENSDARG00000021987/ENSDARG00000023797/ENSDARG00000037145/ENSDARG00000038107/ENSDARG00000041747/ENSDARG00000043313/ENSDARG00000046079/ENSDARG00000058548/ENSDARG00000068910/ENSDARG00000069922/ENSDARG00000070923/ENSDARG00000071331/ENSDARG00000098573	18
CC	GO:0099569	presynaptic cytoskeleton	2680-08-01	14/20611	0.000116979323822434	0.00150352836795305	0.00122411800160937	ENSDARG00000030656/ENSDARG00000059523/ENSDARG00000063299/ENSDARG00000074680/ENSDARG00000076014/ENSDARG00000098880/ENSDARG00000101606/ENSDARG00000102690	8
CC	GO:0030863	cortical cytoskeleton	15/2680	42/20611	0.000153275282418791	0.00191375138334319	0.0015581066303023	ENSDARG00000004904/ENSDARG00000030490/ENSDARG00000038814/ENSDARG00000059523/ENSDARG00000062481/ENSDARG00000063299/ENSDARG00000069113/ENSDARG00000074680/ENSDARG00000075706/ENSDARG00000076014/ENSDARG00000098880/ENSDARG00000101606/ENSDARG00000102690/ENSDARG00000102883/ENSDARG00000104118	15
CC	GO:0034704	calcium channel complex	17/2680	52/20611	0.000198292882772792	0.00240705527143639	0.00195973667769601	ENSDARG00000003706/ENSDARG00000006923/ENSDARG00000009738/ENSDARG00000011422/ENSDARG00000014804/ENSDARG00000021735/ENSDARG00000023797/ENSDARG00000029457/ENSDARG00000032565/ENSDARG00000046079/ENSDARG00000060496/ENSDARG00000062174/ENSDARG00000071331/ENSDARG00000078169/ENSDARG00000078760/ENSDARG00000089913/ENSDARG00000102773	17
CC	GO:0098802	plasma membrane signaling receptor complex	36/2680	152/20611	0.000220960516155703	0.00250108015601957	0.00203628831201882	ENSDARG00000006314/ENSDARG00000007275/ENSDARG00000007950/ENSDARG00000011188/ENSDARG00000016667/ENSDARG00000018968/ENSDARG00000020450/ENSDARG00000025728/ENSDARG00000026753/ENSDARG00000027423/ENSDARG00000027828/ENSDARG00000028222/ENSDARG00000028507/ENSDARG00000030376/ENSDARG00000032565/ENSDARG00000034493/ENSDARG00000036086/ENSDARG00000037498/ENSDARG00000038794/ENSDARG00000040985/ENSDARG00000044281/…	36
CC	GO:0008328	ionotropic glutamate receptor complex	19/2680	62/20611	0.000223208526509756	0.00250108015601957	0.00203628831201882	ENSDARG00000007275/ENSDARG00000020450/ENSDARG00000025728/ENSDARG00000026753/ENSDARG00000027828/ENSDARG00000030376/ENSDARG00000032565/ENSDARG00000034493/ENSDARG00000037498/ENSDARG00000038794/ENSDARG00000044281/ENSDARG00000059368/ENSDARG00000063144/ENSDARG00000063332/ENSDARG00000070173/ENSDARG00000070626/ENSDARG00000076401/ENSDARG00000099323/ENSDARG00000102216	19
CC	GO:0098878	neurotransmitter receptor complex	19/2680	62/20611	0.000223208526509756	0.00250108015601957	0.00203628831201882	ENSDARG00000007275/ENSDARG00000020450/ENSDARG00000025728/ENSDARG00000026753/ENSDARG00000027828/ENSDARG00000030376/ENSDARG00000032565/ENSDARG00000034493/ENSDARG00000037498/ENSDARG00000038794/ENSDARG00000044281/ENSDARG00000059368/ENSDARG00000063144/ENSDARG00000063332/ENSDARG00000070173/ENSDARG00000070626/ENSDARG00000076401/ENSDARG00000099323/ENSDARG00000102216	19
CC	GO:0099634	postsynaptic specialization membrane	13/2680	35/20611	0.00026721309662606	0.00289198649561217	0.00235455000726705	ENSDARG00000018693/ENSDARG00000020450/ENSDARG00000027602/ENSDARG00000030376/ENSDARG00000032565/ENSDARG00000034493/ENSDARG00000060532/ENSDARG00000063433/ENSDARG00000070626/ENSDARG00000076401/ENSDARG00000077489/ENSDARG00000099323/ENSDARG00000102216	13
CC	GO:0002116	semaphorin receptor complex	2680-07-01	12/20611	0.000271330540778259	0.00289198649561217	0.00235455000726705	ENSDARG00000007172/ENSDARG00000019328/ENSDARG00000032990/ENSDARG00000060372/ENSDARG00000075821/ENSDARG00000077090/ENSDARG00000105452	7
CC	GO:0099503	secretory vesicle	46/2680	214/20611	0.000363966757678158	0.00378698745488941	0.0030832271703062	ENSDARG00000000503/ENSDARG00000001127/ENSDARG00000001994/ENSDARG00000002230/ENSDARG00000002564/ENSDARG00000004199/ENSDARG00000007663/ENSDARG00000010385/ENSDARG00000010434/ENSDARG00000011640/ENSDARG00000014137/ENSDARG00000014462/ENSDARG00000014871/ENSDARG00000015931/ENSDARG00000018817/ENSDARG00000019651/ENSDARG00000020581/ENSDARG00000025034/ENSDARG00000029170/ENSDARG00000030614/ENSDARG00000030832/…	46
CC	GO:0150034	distal axon	22/2680	80/20611	0.00041506346348668	0.00421820310566696	0.00343430723766213	ENSDARG00000002587/ENSDARG00000004621/ENSDARG00000007149/ENSDARG00000015025/ENSDARG00000016260/ENSDARG00000033234/ENSDARG00000035056/ENSDARG00000037433/ENSDARG00000041062/ENSDARG00000045639/ENSDARG00000055455/ENSDARG00000056519/ENSDARG00000056633/ENSDARG00000058868/ENSDARG00000059680/ENSDARG00000070537/ENSDARG00000071424/ENSDARG00000076729/ENSDARG00000099744/ENSDARG00000102064/ENSDARG00000104945/…	22
CC	GO:0048788	cytoskeleton of presynaptic active zone	2680-07-01	13/20611	0.000521843092337737	0.00485203045428917	0.00395034636528903	ENSDARG00000059523/ENSDARG00000063299/ENSDARG00000074680/ENSDARG00000076014/ENSDARG00000098880/ENSDARG00000101606/ENSDARG00000102690	7
CC	GO:0098831	presynaptic active zone cytoplasmic component	2680-07-01	13/20611	0.000521843092337737	0.00485203045428917	0.00395034636528903	ENSDARG00000059523/ENSDARG00000063299/ENSDARG00000074680/ENSDARG00000076014/ENSDARG00000098880/ENSDARG00000101606/ENSDARG00000102690	7
CC	GO:0099240	intrinsic component of synaptic membrane	2680-07-01	13/20611	0.000521843092337737	0.00485203045428917	0.00395034636528903	ENSDARG00000018693/ENSDARG00000027602/ENSDARG00000056926/ENSDARG00000060532/ENSDARG00000062323/ENSDARG00000077489/ENSDARG00000111977	7
CC	GO:0099699	integral component of synaptic membrane	2680-07-01	13/20611	0.000521843092337737	0.00485203045428917	0.00395034636528903	ENSDARG00000018693/ENSDARG00000027602/ENSDARG00000056926/ENSDARG00000060532/ENSDARG00000062323/ENSDARG00000077489/ENSDARG00000111977	7
CC	GO:0044297	cell body	26/2680	103/20611	0.000564722189044322	0.00511359388462829	0.00416330177768123	ENSDARG00000004621/ENSDARG00000007149/ENSDARG00000012019/ENSDARG00000016260/ENSDARG00000027740/ENSDARG00000030621/ENSDARG00000032799/ENSDARG00000036371/ENSDARG00000037433/ENSDARG00000045180/ENSDARG00000045639/ENSDARG00000053475/ENSDARG00000055455/ENSDARG00000056502/ENSDARG00000056519/ENSDARG00000057911/ENSDARG00000059601/ENSDARG00000062942/ENSDARG00000076351/ENSDARG00000089586/ENSDARG00000091306/…	26
CC	GO:0098839	postsynaptic density membrane	2680-12-01	33/20611	0.000573377803997222	0.00511359388462829	0.00416330177768123	ENSDARG00000020450/ENSDARG00000027602/ENSDARG00000030376/ENSDARG00000032565/ENSDARG00000034493/ENSDARG00000060532/ENSDARG00000063433/ENSDARG00000070626/ENSDARG00000076401/ENSDARG00000077489/ENSDARG00000099323/ENSDARG00000102216	12
CC	GO:0005604	basement membrane	18/2680	62/20611	0.000669835562481597	0.00585436281608916	0.00476640884460589	ENSDARG00000006420/ENSDARG00000008191/ENSDARG00000016153/ENSDARG00000022531/ENSDARG00000022615/ENSDARG00000035471/ENSDARG00000044010/ENSDARG00000044074/ENSDARG00000045524/ENSDARG00000055009/ENSDARG00000058699/ENSDARG00000058960/ENSDARG00000062164/ENSDARG00000076564/ENSDARG00000077188/ENSDARG00000078536/ENSDARG00000093572/ENSDARG00000104110	18
CC	GO:0099738	cell cortex region	2680-09-01	21/20611	0.000704875569759004	0.00603981615656245	0.00491739819563557	ENSDARG00000059523/ENSDARG00000061093/ENSDARG00000063299/ENSDARG00000074680/ENSDARG00000076014/ENSDARG00000079889/ENSDARG00000098880/ENSDARG00000101606/ENSDARG00000102690	9
CC	GO:0045178	basal part of cell	22/2680	83/20611	0.000719567168135502	0.00604713177836951	0.00492335430829554	ENSDARG00000001767/ENSDARG00000006202/ENSDARG00000009018/ENSDARG00000013414/ENSDARG00000013730/ENSDARG00000013847/ENSDARG00000028173/ENSDARG00000030832/ENSDARG00000044281/ENSDARG00000044808/ENSDARG00000061093/ENSDARG00000063207/ENSDARG00000075532/ENSDARG00000079670/ENSDARG00000079889/ENSDARG00000089536/ENSDARG00000090408/ENSDARG00000099323/ENSDARG00000100095/ENSDARG00000102216/ENSDARG00000102773/…	22
CC	GO:0099513	polymeric cytoskeletal fiber	78/2680	423/20611	0.000834931134046788	0.00688424350148012	0.00560490016500128	ENSDARG00000000606/ENSDARG00000001889/ENSDARG00000007715/ENSDARG00000009281/ENSDARG00000009733/ENSDARG00000011998/ENSDARG00000012281/ENSDARG00000012426/ENSDARG00000016301/ENSDARG00000017624/ENSDARG00000019208/ENSDARG00000019302/ENSDARG00000020231/ENSDARG00000021351/ENSDARG00000021987/ENSDARG00000023318/ENSDARG00000026801/ENSDARG00000028306/ENSDARG00000030463/ENSDARG00000031693/ENSDARG00000032238/…	78
CC	GO:0005861	troponin complex	2680-11-01	30/20611	0.000892832662737546	0.00722533099289458	0.00588260116969377	ENSDARG00000002988/ENSDARG00000020610/ENSDARG00000029069/ENSDARG00000029995/ENSDARG00000030270/ENSDARG00000045822/ENSDARG00000068457/ENSDARG00000070835/ENSDARG00000073766/ENSDARG00000092999/ENSDARG00000099870	11
CC	GO:0031674	I band	19/2680	69/20611	0.000982676211881244	0.00780780917440189	0.00635683367685857	ENSDARG00000003706/ENSDARG00000003991/ENSDARG00000011422/ENSDARG00000011961/ENSDARG00000018105/ENSDARG00000020242/ENSDARG00000023797/ENSDARG00000032630/ENSDARG00000039256/ENSDARG00000042018/ENSDARG00000056209/ENSDARG00000056322/ENSDARG00000071331/ENSDARG00000071445/ENSDARG00000077157/ENSDARG00000099974/ENSDARG00000101706/ENSDARG00000101777/ENSDARG00000103854	19
CC	GO:0030018	Z disc	18/2680	64/20611	0.00101072977418809	0.00788730198786059	0.00642155382848821	ENSDARG00000003706/ENSDARG00000003991/ENSDARG00000011422/ENSDARG00000011961/ENSDARG00000018105/ENSDARG00000023797/ENSDARG00000032630/ENSDARG00000039256/ENSDARG00000042018/ENSDARG00000056209/ENSDARG00000056322/ENSDARG00000071331/ENSDARG00000071445/ENSDARG00000077157/ENSDARG00000099974/ENSDARG00000101706/ENSDARG00000101777/ENSDARG00000103854	18
CC	GO:0036477	somatodendritic compartment	61/2680	318/20611	0.00109724784077	0.00841223344590334	0.00684893389067886	ENSDARG00000004621/ENSDARG00000007149/ENSDARG00000009281/ENSDARG00000010610/ENSDARG00000012019/ENSDARG00000015065/ENSDARG00000016260/ENSDARG00000018817/ENSDARG00000023318/ENSDARG00000023914/ENSDARG00000026531/ENSDARG00000027740/ENSDARG00000030621/ENSDARG00000031548/ENSDARG00000032161/ENSDARG00000032238/ENSDARG00000032799/ENSDARG00000035056/ENSDARG00000037020/ENSDARG00000037433/ENSDARG00000037498/…	61
CC	GO:0098858	actin-based cell projection	22/2680	86/20611	0.00120100903549778	0.00904898187090571	0.00736735125223685	ENSDARG00000004621/ENSDARG00000005476/ENSDARG00000016260/ENSDARG00000021137/ENSDARG00000024694/ENSDARG00000035056/ENSDARG00000036179/ENSDARG00000036371/ENSDARG00000036863/ENSDARG00000037433/ENSDARG00000039406/ENSDARG00000039966/ENSDARG00000044632/ENSDARG00000045180/ENSDARG00000055455/ENSDARG00000056519/ENSDARG00000056633/ENSDARG00000057911/ENSDARG00000059680/ENSDARG00000061752/ENSDARG00000078582/…	22
CC	GO:0030175	filopodium	14/2680	45/20611	0.0012338020538559	0.00913849995822081	0.00744023361647268	ENSDARG00000004621/ENSDARG00000005476/ENSDARG00000016260/ENSDARG00000035056/ENSDARG00000036371/ENSDARG00000037433/ENSDARG00000045180/ENSDARG00000055455/ENSDARG00000056519/ENSDARG00000056633/ENSDARG00000057911/ENSDARG00000059680/ENSDARG00000061752/ENSDARG00000099744	14
MF	GO:0005212	structural constituent of eye lens	38/2572	79/19813	3.45958	2985.62	254.916	ENSDARG00000007576/ENSDARG00000007655/ENSDARG00000015445/ENSDARG00000016793/ENSDARG00000018797/ENSDARG00000024548/ENSDARG00000030349/ENSDARG00000030411/ENSDARG00000032929/ENSDARG00000037402/ENSDARG00000041141/ENSDARG00000041295/ENSDARG00000041925/ENSDARG00000053502/ENSDARG00000053862/ENSDARG00000053875/ENSDARG00000057460/ENSDARG00000068974/ENSDARG00000069792/ENSDARG00000069801/ENSDARG00000069817/…	38
MF	GO:0046873	metal ion transmembrane transporter activity	101/2572	467/19813	1.14283e+07	4.93131e+09	4.21042e+09	ENSDARG00000001870/ENSDARG00000002666/ENSDARG00000002791/ENSDARG00000002840/ENSDARG00000003706/ENSDARG00000004931/ENSDARG00000005775/ENSDARG00000006568/ENSDARG00000006760/ENSDARG00000006849/ENSDARG00000006891/ENSDARG00000006923/ENSDARG00000007151/ENSDARG00000007275/ENSDARG00000009738/ENSDARG00000011422/ENSDARG00000013335/ENSDARG00000013422/ENSDARG00000013730/ENSDARG00000013871/ENSDARG00000014804/…	101
MF	GO:0005539	glycosaminoglycan binding	39/2572	131/19813	3.30832e+06	9.51693e+09	8.1257e+09	ENSDARG00000004246/ENSDARG00000005754/ENSDARG00000005783/ENSDARG00000007534/ENSDARG00000009401/ENSDARG00000010785/ENSDARG00000012060/ENSDARG00000012593/ENSDARG00000013335/ENSDARG00000013838/ENSDARG00000018542/ENSDARG00000019815/ENSDARG00000034268/ENSDARG00000034700/ENSDARG00000035891/ENSDARG00000038428/ENSDARG00000038446/ENSDARG00000044954/ENSDARG00000045071/ENSDARG00000045799/ENSDARG00000045802/…	39
MF	GO:0050839	cell adhesion molecule binding	42/2572	151/19813	9.10006e+07	0.000196333869856374	0.000167632748550908	ENSDARG00000005479/ENSDARG00000005645/ENSDARG00000009387/ENSDARG00000010408/ENSDARG00000014215/ENSDARG00000015002/ENSDARG00000018693/ENSDARG00000019815/ENSDARG00000020242/ENSDARG00000021442/ENSDARG00000024785/ENSDARG00000024829/ENSDARG00000024865/ENSDARG00000028118/ENSDARG00000028222/ENSDARG00000028507/ENSDARG00000037122/ENSDARG00000039096/ENSDARG00000040985/ENSDARG00000043806/ENSDARG00000044318/…	42
MF	GO:0015085	calcium ion transmembrane transporter activity	40/2572	149/19813	4.293e+08	0.000655844944881621	0.00055997006942384	ENSDARG00000002840/ENSDARG00000003706/ENSDARG00000004931/ENSDARG00000006760/ENSDARG00000006923/ENSDARG00000009738/ENSDARG00000011422/ENSDARG00000013335/ENSDARG00000013422/ENSDARG00000014804/ENSDARG00000020450/ENSDARG00000021735/ENSDARG00000023445/ENSDARG00000023797/ENSDARG00000029439/ENSDARG00000029457/ENSDARG00000031875/ENSDARG00000032565/ENSDARG00000035458/ENSDARG00000036577/ENSDARG00000037145/…	40
MF	GO:0003779	actin binding	94/2572	461/19813	4.55976e+08	0.000655844944881621	0.00055997006942384	ENSDARG00000002255/ENSDARG00000005476/ENSDARG00000008660/ENSDARG00000009567/ENSDARG00000013335/ENSDARG00000013755/ENSDARG00000014106/ENSDARG00000015059/ENSDARG00000017036/ENSDARG00000018459/ENSDARG00000018820/ENSDARG00000020395/ENSDARG00000020610/ENSDARG00000020890/ENSDARG00000021987/ENSDARG00000023916/ENSDARG00000023940/ENSDARG00000024694/ENSDARG00000024785/ENSDARG00000028393/ENSDARG00000028943/…	94
MF	GO:0022836	gated channel activity	87/2572	423/19813	7.18073e+08	0.00087970346451872	0.000751103769181074	ENSDARG00000002666/ENSDARG00000003706/ENSDARG00000004158/ENSDARG00000005775/ENSDARG00000006568/ENSDARG00000006849/ENSDARG00000006865/ENSDARG00000006891/ENSDARG00000006923/ENSDARG00000007151/ENSDARG00000007275/ENSDARG00000007678/ENSDARG00000009738/ENSDARG00000011422/ENSDARG00000012019/ENSDARG00000012269/ENSDARG00000013335/ENSDARG00000014804/ENSDARG00000015985/ENSDARG00000016934/ENSDARG00000017790/…	87
MF	GO:0045499	chemorepellent activity	16/2572	38/19813	8.15484e+08	0.00087970346451872	0.000751103769181074	ENSDARG00000000189/ENSDARG00000007560/ENSDARG00000011672/ENSDARG00000013607/ENSDARG00000019235/ENSDARG00000036626/ENSDARG00000042616/ENSDARG00000055373/ENSDARG00000058821/ENSDARG00000061471/ENSDARG00000061976/ENSDARG00000074414/ENSDARG00000075648/ENSDARG00000078707/ENSDARG00000079611/ENSDARG00000089766	16
MF	GO:0017154	semaphorin receptor activity	2572-10-01	17/19813	1.08745e+09	0.00102827353033164	0.000877955078651153	ENSDARG00000007172/ENSDARG00000019328/ENSDARG00000032990/ENSDARG00000038446/ENSDARG00000060372/ENSDARG00000075821/ENSDARG00000077090/ENSDARG00000096546/ENSDARG00000102153/ENSDARG00000105452	10
MF	GO:0019199	transmembrane receptor protein kinase activity	32/2572	114/19813	1.41219e+09	0.00102827353033164	0.000877955078651153	ENSDARG00000004635/ENSDARG00000004782/ENSDARG00000006202/ENSDARG00000010767/ENSDARG00000011188/ENSDARG00000011600/ENSDARG00000011941/ENSDARG00000013847/ENSDARG00000017321/ENSDARG00000018968/ENSDARG00000019371/ENSDARG00000020057/ENSDARG00000021539/ENSDARG00000027423/ENSDARG00000031548/ENSDARG00000032617/ENSDARG00000038446/ENSDARG00000042861/ENSDARG00000052142/ENSDARG00000052556/ENSDARG00000057729/…	32
MF	GO:0015081	sodium ion transmembrane transporter activity	39/2572	151/19813	1.50902e+09	0.00102827353033164	0.000877955078651153	ENSDARG00000001870/ENSDARG00000002791/ENSDARG00000004931/ENSDARG00000005775/ENSDARG00000006760/ENSDARG00000006849/ENSDARG00000007275/ENSDARG00000013422/ENSDARG00000013730/ENSDARG00000013871/ENSDARG00000018032/ENSDARG00000018259/ENSDARG00000019856/ENSDARG00000019932/ENSDARG00000025162/ENSDARG00000026753/ENSDARG00000034588/ENSDARG00000035909/ENSDARG00000037145/ENSDARG00000039647/ENSDARG00000040252/…	39
MF	GO:0005244	voltage-gated ion channel activity	53/2572	229/19813	1.60757e+09	0.00102827353033164	0.000877955078651153	ENSDARG00000002666/ENSDARG00000005775/ENSDARG00000006891/ENSDARG00000006923/ENSDARG00000007151/ENSDARG00000009738/ENSDARG00000012269/ENSDARG00000014804/ENSDARG00000015985/ENSDARG00000018032/ENSDARG00000020450/ENSDARG00000020609/ENSDARG00000021735/ENSDARG00000025728/ENSDARG00000027828/ENSDARG00000029457/ENSDARG00000030376/ENSDARG00000032565/ENSDARG00000032799/ENSDARG00000034493/ENSDARG00000034588/…	53
MF	GO:0015662	ion transmembrane transporter activity, phosphorylative mechanism	13/2572	28/19813	1.6091e+09	0.00102827353033164	0.000877955078651153	ENSDARG00000001870/ENSDARG00000002791/ENSDARG00000002840/ENSDARG00000018259/ENSDARG00000019856/ENSDARG00000023445/ENSDARG00000029439/ENSDARG00000035458/ENSDARG00000040252/ENSDARG00000043474/ENSDARG00000044902/ENSDARG00000063433/ENSDARG00000104139	13
MF	GO:0022832	voltage-gated channel activity	54/2572	235/19813	1.66811e+09	0.00102827353033164	0.000877955078651153	ENSDARG00000002666/ENSDARG00000005775/ENSDARG00000006891/ENSDARG00000006923/ENSDARG00000007151/ENSDARG00000009738/ENSDARG00000012269/ENSDARG00000014804/ENSDARG00000015985/ENSDARG00000018032/ENSDARG00000020450/ENSDARG00000020609/ENSDARG00000021735/ENSDARG00000025728/ENSDARG00000027828/ENSDARG00000029457/ENSDARG00000030376/ENSDARG00000032565/ENSDARG00000032799/ENSDARG00000034493/ENSDARG00000034588/…	54
MF	GO:0004714	transmembrane receptor protein tyrosine kinase activity	27/2572	91/19813	2.18485e+09	0.00125701784205443	0.00107326033962078	ENSDARG00000004635/ENSDARG00000004782/ENSDARG00000006202/ENSDARG00000010767/ENSDARG00000011600/ENSDARG00000013847/ENSDARG00000017321/ENSDARG00000019371/ENSDARG00000021539/ENSDARG00000027423/ENSDARG00000031548/ENSDARG00000032617/ENSDARG00000038446/ENSDARG00000042861/ENSDARG00000052556/ENSDARG00000057729/ENSDARG00000058115/ENSDARG00000058695/ENSDARG00000059897/ENSDARG00000063207/ENSDARG00000086214/…	27
MF	GO:0030215	semaphorin receptor binding	16/2572	41/19813	2.57504e+09	0.00138891306324796	0.00118587442126435	ENSDARG00000000189/ENSDARG00000007560/ENSDARG00000011672/ENSDARG00000013607/ENSDARG00000019235/ENSDARG00000036626/ENSDARG00000042616/ENSDARG00000055373/ENSDARG00000058821/ENSDARG00000061471/ENSDARG00000061976/ENSDARG00000074414/ENSDARG00000075648/ENSDARG00000078707/ENSDARG00000079611/ENSDARG00000102165	16
MF	GO:0008201	heparin binding	26/2572	88/19813	3.33925e+09	0.00169515844393549	0.00144735123590272	ENSDARG00000004246/ENSDARG00000005754/ENSDARG00000010785/ENSDARG00000012060/ENSDARG00000012593/ENSDARG00000019815/ENSDARG00000034268/ENSDARG00000034700/ENSDARG00000038446/ENSDARG00000044954/ENSDARG00000045071/ENSDARG00000055543/ENSDARG00000062487/ENSDARG00000062797/ENSDARG00000073810/ENSDARG00000074216/ENSDARG00000076462/ENSDARG00000076685/ENSDARG00000090035/ENSDARG00000096546/ENSDARG00000098368/…	26
MF	GO:0015291	secondary active transmembrane transporter activity	58/2572	266/19813	4.22603e+08	0.00202614860351351	0.00172995550705551	ENSDARG00000001127/ENSDARG00000004931/ENSDARG00000005853/ENSDARG00000006760/ENSDARG00000007129/ENSDARG00000010096/ENSDARG00000013422/ENSDARG00000013730/ENSDARG00000013871/ENSDARG00000016749/ENSDARG00000018621/ENSDARG00000018726/ENSDARG00000019932/ENSDARG00000020114/ENSDARG00000020212/ENSDARG00000027355/ENSDARG00000027424/ENSDARG00000028173/ENSDARG00000029832/ENSDARG00000030263/ENSDARG00000035909/…	58
MF	GO:0005201	extracellular matrix structural constituent	27/2572	95/19813	5.06718e+09	0.00230156709678125	0.0019651118713751	ENSDARG00000007912/ENSDARG00000008060/ENSDARG00000009014/ENSDARG00000009194/ENSDARG00000011407/ENSDARG00000012066/ENSDARG00000012593/ENSDARG00000045268/ENSDARG00000045524/ENSDARG00000055009/ENSDARG00000058699/ENSDARG00000058960/ENSDARG00000059294/ENSDARG00000059558/ENSDARG00000060893/ENSDARG00000069415/ENSDARG00000070597/ENSDARG00000073699/ENSDARG00000074216/ENSDARG00000077084/ENSDARG00000077403/…	27
MF	GO:0016641	oxidoreductase activity, acting on the CH-NH2 group of donors, oxygen as acceptor	2572-10-01	20/19813	7.12354e+09	0.0030738086799631	0.00262446310419487	ENSDARG00000025089/ENSDARG00000035601/ENSDARG00000035602/ENSDARG00000035603/ENSDARG00000039563/ENSDARG00000044010/ENSDARG00000044074/ENSDARG00000054451/ENSDARG00000076306/ENSDARG00000076904	10
MF	GO:0022804	active transmembrane transporter activity	71/2572	352/19813	9.11636e+07	0.00374638988412436	0.00319872283818631	ENSDARG00000001127/ENSDARG00000001870/ENSDARG00000002791/ENSDARG00000004931/ENSDARG00000005853/ENSDARG00000006760/ENSDARG00000007129/ENSDARG00000010096/ENSDARG00000013422/ENSDARG00000013730/ENSDARG00000013871/ENSDARG00000015985/ENSDARG00000016749/ENSDARG00000018259/ENSDARG00000018621/ENSDARG00000018726/ENSDARG00000019856/ENSDARG00000019932/ENSDARG00000020114/ENSDARG00000020212/ENSDARG00000027355/…	71
MF	GO:0016638	oxidoreductase activity, acting on the CH-NH2 group of donors	2572-11-01	25/19813	0.00013347069874976	0.00523569150095648	0.00447031048444171	ENSDARG00000025089/ENSDARG00000035601/ENSDARG00000035602/ENSDARG00000035603/ENSDARG00000038297/ENSDARG00000039563/ENSDARG00000044010/ENSDARG00000044074/ENSDARG00000054451/ENSDARG00000076306/ENSDARG00000076904	11
MF	GO:0005272	sodium channel activity	13/2572	34/19813	0.000187205415515085	0.00700327820085715	0.00597950203159115	ENSDARG00000005775/ENSDARG00000006849/ENSDARG00000007275/ENSDARG00000018032/ENSDARG00000025162/ENSDARG00000026753/ENSDARG00000034588/ENSDARG00000060496/ENSDARG00000062744/ENSDARG00000070170/ENSDARG00000089913/ENSDARG00000098738/ENSDARG00000105003	13
MF	GO:0005112	Notch binding	2572-10-01	22/19813	0.000194760923314683	0.00700327820085715	0.00597950203159115	ENSDARG00000002336/ENSDARG00000010791/ENSDARG00000020219/ENSDARG00000030289/ENSDARG00000043130/ENSDARG00000044433/ENSDARG00000052139/ENSDARG00000070425/ENSDARG00000103554/ENSDARG00000104329	10
MF	GO:0015293	symporter activity	38/2572	163/19813	0.000204567043298396	0.00706165433466063	0.00602934443405799	ENSDARG00000001127/ENSDARG00000007129/ENSDARG00000010096/ENSDARG00000013730/ENSDARG00000013871/ENSDARG00000018621/ENSDARG00000019932/ENSDARG00000020114/ENSDARG00000020212/ENSDARG00000030263/ENSDARG00000035909/ENSDARG00000039647/ENSDARG00000041150/ENSDARG00000043148/ENSDARG00000043646/ENSDARG00000044808/ENSDARG00000045051/ENSDARG00000045153/ENSDARG00000055253/ENSDARG00000056719/ENSDARG00000059775/…	38
MF	GO:0005245	voltage-gated calcium channel activity	17/2572	53/19813	0.000251618298794621	0.00835179199460608	0.00713088296179089	ENSDARG00000006923/ENSDARG00000009738/ENSDARG00000014804/ENSDARG00000020450/ENSDARG00000021735/ENSDARG00000029457/ENSDARG00000032565/ENSDARG00000036577/ENSDARG00000046079/ENSDARG00000060496/ENSDARG00000062174/ENSDARG00000070626/ENSDARG00000076401/ENSDARG00000078169/ENSDARG00000078760/ENSDARG00000089913/ENSDARG00000102773	17
MF	GO:0038024	cargo receptor activity	16/2572	49/19813	0.000301786330414783	0.00964598530177622	0.00823588426083229	ENSDARG00000006257/ENSDARG00000011257/ENSDARG00000025089/ENSDARG00000029476/ENSDARG00000032639/ENSDARG00000039563/ENSDARG00000044010/ENSDARG00000044074/ENSDARG00000059294/ENSDARG00000060680/ENSDARG00000060927/ENSDARG00000076306/ENSDARG00000077372/ENSDARG00000078502/ENSDARG00000101281/ENSDARG00000101322	16

## Sheet: Down-regulated Disease ontology
DO ID	Description	GeneRatio	BgRatio	p-value	p.adjust	q-value	Gene ID
DOID:1826	epilepsy syndrome	67/1348	201/8007	5.83367e-09	4.77777e-06	4.56868e-06	C3/STXBP1/SLIT2/GNB3/SCN8A/KCNMB2/CACNA1A/PHOX2A/SLC2A1/MEF2C/CACNB4/EGFR/GAD2/GABBR1/CHRNB2/BDNF/LGI4/LGI1/GAD1/GRIN2B/SYT1/DPYSL2/SERPINI1/GRIN2A/ATP6V0C/GRIA3/EMX2/CALB2/SLC1A3/SLC6A8/RTN4/LAMB1/SYN2/BRD2/GLI3/NPPB/DBP/ARX/SV2A/NEDD4L/KCNQ3/CLCN2/ADAM22/SLC6A4/KCNA1/NOS1/GABRA1/CST3/TBC1D24/LGI2/SCN1B/GRIA2/NTNG1/CNTNAP2/GABRB3/ARHGEF9/SEZ6/GABRB2/KCNMA1/PRODH/GPHN/CACNA1G/DLG2/CHRNA7/SLC1A2/A…
DOID:3324	mood disorder	61/1348	189/8007	1.06758e-07	4.37174e-05	4.18042e-05	FABP5/SYNGR1/BHLHE40/YWHAH/SCN8A/HES6/KCNK2/FABP7/PER3/OTX2/FYN/FAT1/GSK3B/BDNF/DNAJB1/CRHBP/DSCAM/GRIN1/RFX4/GRIK4/ZNF804A/IGF1R/FKBP5/GRIN2B/MC5R/ADCY8/DPYSL2/PDE4A/PDE4B/NR1D1/GRIN2A/PER2/DAO/ADARB1/NAPG/AMD1/RTN4/CRP/USP46/SYN2/NCS1/S100A10/NR4A3/NCAM1/S100B/SPR/SLC6A4/ANK3/ITGA2/SLC6A5/PTX3/NOS1/NTNG1/GABRB2/MAPT/CHRM2/CHRNA7/TRPM2/PDLIM5/NLGN3/NPAS3
DOID:3312	bipolar disorder	52/1348	156/8007	2.99047e-07	5.2319e-05	5.00294e-05	FABP5/SYNGR1/BHLHE40/YWHAH/SCN8A/FABP7/PER3/OTX2/FYN/FAT1/GSK3B/BDNF/DNAJB1/CRHBP/DSCAM/GRIN1/RFX4/GRIK4/ZNF804A/FKBP5/GRIN2B/MC5R/ADCY8/DPYSL2/PDE4A/NR1D1/GRIN2A/PER2/DAO/ADARB1/NAPG/AMD1/RTN4/CRP/USP46/SYN2/NCS1/NR4A3/NCAM1/S100B/SPR/SLC6A4/ANK3/SLC6A5/NTNG1/GABRB2/CHRM2/CHRNA7/TRPM2/PDLIM5/NLGN3/NPAS3
DOID:0060041	autism spectrum disorder	60/1348	190/8007	3.19408e-07	5.2319e-05	5.00294e-05	ATP1A1/GPX1/ADA/FOXP2/ROBO3/NRCAM/TSPAN7/MEF2C/PER1/RBFOX1/DDC/GABBR1/PON1/KDR/CHRNB2/BDNF/FLT1/SLC1A1/DOCK4/GAD1/MACROD2/GRIN2A/VEGFA/DAO/PITX1/FMR1/NRP2/SCAMP5/RAB3A/OXTR/HGF/ANKRD11/CNTN4/AUTS2/ARX/SEMA5A/APC/NTRK2/PECAM1/SLC6A4/AGAP1/MLPH/SHANK3/DHFR/GABRA1/NBEA/GRIA2/CNTNAP5/CNTNAP2/GABRB3/GRM8/NLGN4Y/NLGN4X/JMJD1C/CACNA1G/HMGB1/CHRNA7/EXT1/NLGN3/GRIK2
DOID:12849	autistic disorder	60/1348	190/8007	3.19408e-07	5.2319e-05	5.00294e-05	ATP1A1/GPX1/ADA/FOXP2/ROBO3/NRCAM/TSPAN7/MEF2C/PER1/RBFOX1/DDC/GABBR1/PON1/KDR/CHRNB2/BDNF/FLT1/SLC1A1/DOCK4/GAD1/MACROD2/GRIN2A/VEGFA/DAO/PITX1/FMR1/NRP2/SCAMP5/RAB3A/OXTR/HGF/ANKRD11/CNTN4/AUTS2/ARX/SEMA5A/APC/NTRK2/PECAM1/SLC6A4/AGAP1/MLPH/SHANK3/DHFR/GABRA1/NBEA/GRIA2/CNTNAP5/CNTNAP2/GABRB3/GRM8/NLGN4Y/NLGN4X/JMJD1C/CACNA1G/HMGB1/CHRNA7/EXT1/NLGN3/GRIK2
DOID:0060040	pervasive developmental disorder	62/1348	201/8007	5.12453e-07	6.99499e-05	6.68886e-05	ATP1A1/GPX1/ADA/FOXP2/ROBO3/NRCAM/TSPAN7/MEF2C/PER1/RBFOX1/DDC/GABBR1/PON1/KDR/CHRNB2/BDNF/FLT1/SLC1A1/DOCK4/GAD1/MACROD2/GRIN2A/VEGFA/DAO/PITX1/FMR1/NRP2/SCAMP5/RAB3A/OXTR/ID4/HGF/ANKRD11/CNTN4/AUTS2/ARX/SEMA5A/APC/NTRK2/PECAM1/SLC6A4/AGAP1/MLPH/SHANK3/DHFR/GABRA1/NBEA/GRIA2/NTNG1/CNTNAP5/CNTNAP2/GABRB3/GRM8/NLGN4Y/NLGN4X/JMJD1C/CACNA1G/HMGB1/CHRNA7/EXT1/NLGN3/GRIK2
DOID:0060037	developmental disorder of mental health	99/1348	373/8007	8.6579e-07	0.000101297	9.68643e-05	ATP1A1/STXBP1/GPX1/ADA/ACSL4/FOXP2/ROBO3/NRCAM/CACNA1A/L1CAM/PHOX2A/TSPAN7/LMO3/MEF2C/PER1/RBFOX1/DDC/GABBR1/PON1/KDR/CHRNB2/BDNF/FLT1/SLC1A1/SNAP25/DOCK4/BSCL2/GAD1/NEXMIF/GRIN2B/MACROD2/GRIN2A/VEGFA/BRWD3/DAO/PITX1/FMR1/GRIA3/CDK5R1/NRP2/EEF1A1/NRGN/SCAMP5/SLC1A3/SLC6A8/RAB3A/OXTR/ID4/HGF/STRA6/ANKRD11/CNTN4/SEMA3F/NPAS4/AUTS2/DRD2/S100B/ARX/SEMA5A/APC/NTRK2/PECAM1/SLC6A4/ARVCF/IL1RAPL1/AGAP1/Z…
DOID:936	brain disease	114/1348	454/8007	2.55419e-06	0.000261485	0.000250042	C3/STXBP1/B4GALT1/SLIT2/GNB3/SCN8A/STAT1/KCNMB2/CACNA1A/L1CAM/PHOX2A/SLC2A1/MEF2C/CACNB4/CP/RYR1/EGFR/ENO2/GAD2/GABBR1/PON1/CHRNB2/BDNF/CLDN11/LGI4/LGI1/BSCL2/GAD1/ALDH2/GRIN2B/SYT1/TH/ACHE/DPYSL2/SERPINI1/GRIN2A/VEGFA/LINGO1/GLB1/ATP6V0C/GRIA3/EMX2/CALB2/NOTCH2/SLC1A3/SLC6A8/RTN4/CRP/KLHL14/LAMB1/MYBPC1/SYN2/BRD2/HFE/GLI3/NOTCH3/NPPB/APP/NCAM1/CDK5/DRD2/S100B/DBP/ARX/SPR/JPH3/SV2A/NEDD4L/KCNQ3/A…
DOID:1682	congenital heart disease	23/1348	58/8007	2.88157e-05	0.00262223	0.00250747	TBX20/TBX2/TFAP2B/MTHFD1/CYBA/BMPR2/VEGFA/TLL1/OXTR/RTN4/STRA6/NPPB/NPPA/S100B/ACTC1/JARID2/SLC6A4/ANKRD1/NTRK3/TBX5/CRELD1/MYH11/MYH6
DOID:1681	heart septal defect	13/1348	24/8007	3.28152e-05	0.00268756	0.00256994	TBX20/BMPR2/VEGFA/TLL1/OXTR/RTN4/NPPB/NPPA/ACTC1/SLC6A4/TBX5/CRELD1/MYH6
DOID:0080000	muscular disease	98/1348	408/8007	8.78253e-05	0.00653765	0.00625154	PRKAG2/B4GALT1/RYR2/CACNA1A/EFNB1/THBS1/RYR1/MYBPC3/CLCN1/MMP1/EYA4/CFL2/CBLB/ABCC9/DAG1/PON1/GGT1/CDH2/NPR2/BDNF/FLNC/LPIN1/TNNT2/MYBPC2/TNC/DPP6/SHOX/SLC25A4/IGF1R/SLC25A3/JPH2/CACNA1S/WT1/ACHE/DNM2/NEB/CD36/TPM1/VEGFA/CKM/ACTA1/SGCG/PROM1/ZFPM2/SYNCRIP/SSPN/CAPN3/BIN1/OXTR/DISP1/CRP/HGF/MYBPC1/CNTN1/HFE/STRA6/NPPB/NPPA/SYNE2/APP/S100A8/NCAM1/FHL1/ACTC1/CAVIN1/SLC6A4/MYOM1/COL6A2/USP6/PTX3/SHH/…
DOID:332	amyotrophic lateral sclerosis	45/1348	155/8007	9.57897e-05	0.00653765	0.00625154	C3/SMAD3/CP/GLRA1/NEFL/PON1/PON3/PON2/KDR/GSK3B/BDNF/BTBD10/DPP6/PRPH/CACNA1S/IGF2/VEGFA/DAO/KIF1B/GRIA3/FUS/SCG2/FGGY/ADARB1/RTN4/HGF/HFE/RRAD/APP/GRIA4/UNC13A/LAMC1/NOS1/GABRA1/CST3/GRIA2/ANKRD1/CSPG4/MAPT/GRIN3B/IGFBP3/HMGB1/CHRNA3/TRPM2/SLC1A2
DOID:230	lateral sclerosis	34/1348	111/8007	0.000219482	0.0138273	0.0132222	CP/GLRA1/NEFL/PON1/PON3/PON2/BTBD10/DPP6/PRPH/CACNA1S/VEGFA/DAO/GRIA3/FUS/SCG2/ADARB1/RTN4/HGF/HFE/RRAD/APP/GRIA4/UNC13A/LAMC1/NOS1/CST3/GRIA2/ANKRD1/CSPG4/MAPT/GRIN3B/CHRNA3/TRPM2/SLC1A2
DOID:423	myopathy	93/1348	398/8007	0.000372065	0.0203148	0.0194257	PRKAG2/B4GALT1/RYR2/CACNA1A/THBS1/RYR1/MYBPC3/CLCN1/MMP1/EYA4/CFL2/CBLB/ABCC9/DAG1/PON1/GGT1/CDH2/NPR2/BDNF/FLNC/LPIN1/TNNT2/MYBPC2/TNC/DPP6/SHOX/SLC25A4/IGF1R/SLC25A3/JPH2/CACNA1S/WT1/ACHE/DNM2/NEB/CD36/TPM1/VEGFA/CKM/ACTA1/SGCG/PROM1/SYNCRIP/SSPN/CAPN3/BIN1/OXTR/CRP/HGF/MYBPC1/CNTN1/HFE/NPPB/NPPA/SYNE2/APP/S100A8/NCAM1/FHL1/ACTC1/CAVIN1/SLC6A4/MYOM1/COL6A2/USP6/PTX3/NOS1/CST3/PRKCD/COL9A1/SGCA/…
DOID:66	muscle tissue disease	93/1348	398/8007	0.000372065	0.0203148	0.0194257	PRKAG2/B4GALT1/RYR2/CACNA1A/THBS1/RYR1/MYBPC3/CLCN1/MMP1/EYA4/CFL2/CBLB/ABCC9/DAG1/PON1/GGT1/CDH2/NPR2/BDNF/FLNC/LPIN1/TNNT2/MYBPC2/TNC/DPP6/SHOX/SLC25A4/IGF1R/SLC25A3/JPH2/CACNA1S/WT1/ACHE/DNM2/NEB/CD36/TPM1/VEGFA/CKM/ACTA1/SGCG/PROM1/SYNCRIP/SSPN/CAPN3/BIN1/OXTR/CRP/HGF/MYBPC1/CNTN1/HFE/NPPB/NPPA/SYNE2/APP/S100A8/NCAM1/FHL1/ACTC1/CAVIN1/SLC6A4/MYOM1/COL6A2/USP6/PTX3/NOS1/CST3/PRKCD/COL9A1/SGCA/…
DOID:1882	atrial heart septal defect	9/1348	17/8007	0.000705537	0.0339903	0.0325028	TBX20/BMPR2/TLL1/OXTR/NPPB/NPPA/ACTC1/SLC6A4/MYH6
DOID:240	iris disease	9/1348	17/8007	0.000705537	0.0339903	0.0325028	ADA/CLU/MMP1/PON1/WT1/PAX6/LOXL1/XDH/FOXC1
DOID:2234	focal epilepsy	20/1348	59/8007	0.00105826	0.047748	0.0456584	C3/SLIT2/GABBR1/CHRNB2/BDNF/LGI1/DPYSL2/GRIA3/SLC1A3/RTN4/DBP/SLC6A4/NOS1/LGI2/GRIA2/CNTNAP2/GABRB3/GABRB2/GPHN/SLC1A2
DOID:480	movement disease	24/1348	76/8007	0.00110771	0.047748	0.0456584	SCN8A/CACNA1A/CP/GAD2/PON1/BDNF/BSCL2/GAD1/TH/VEGFA/LINGO1/KLHL14/CDK5/DRD2/ARX/SPR/JPH3/GABRA1/LINGO2/GABRB3/KCNMA1/ADH1B/MAPT/CHRM2

## Sheet: Up-regulated-KEGG
KEGG ID	Description	GeneRatio	BgRatio	p-value	p.adjust	q-value	Gene ID
dre03008	Ribosome biogenesis in eukaryotes	47/1122	77/6879	5.93864e-05	0.00908613	0.00775149	utp15/wdr36/gnl3/smfn/wdr3/mphosph10/csnk2a2a/nop56/lsg1/nmd3/riok1/rpp40/utp4/snu13b/rbm28/rpp30/riok2/zgc:86811/pwp2h/rcl1/rpp38/wdr75/si:dkey-251i10.3/tbl3/pop5/fbl/bms1/nat10/imp4/nxf1b/emg1/nol6/nhp2/snu13a/rpp25l/gar1/csnk2a4/utp6/rrp7a/heatr1/pop4/xrn2/fcf1/nop10/nop58/spata5/imp3
dre03050	Proteasome	38/1122	57/6879	0.00183298	0.140223	0.119626	psmb6/psmd1/psma5/psmd11b/psmc3/psmb1/psma8/psme3/psmb3/psma6b/psmc5/psmd13/psmd3/psma6a/psmc2/psmd8/psmd4b/psmc4/sem1/psmb2/pomp/psma2b/psmc6/psmb7/psmc1b/psmb10/psma4/psmd12/psmb4/adrm1/psmd11a/psmd14/psmd6/psma3/psmd2/psmd4a/psma1/psmd7
dre03010	Ribosome	63/1122	139/6879	0.0446363	0.227645	1.94207	rpl28/rpl23a/rpl38/rpl15/rps15a/rplp2l/mrpl11/rpl19/mrpl24/rps23/mrps18a/rpl18a/rps21/rps26l/rps19/rps27a/rpl37/rps20/rps14/mrpl12/mrps6/rsl24d1/rps29/uba52/rpl10a/rps5/rpl11/faub/rps16/mrps10/zgc:114188/rpl31/rpl23/mrps17/mrpl1/rps8a/mrpl13/rpl17/rpl36a/mrpl4/mrpl18/mrpl32/mrpl2/mrpl9/mrpl14/mrps18c/mrpl30/mrpl36/rps15/mrps21/mrps11/rpl35a/mrps12/mrpl20/mrps16/faua/rpl13/rps27l/rpl36/mrpl3/rpl14…
[truncated: 15 more rows]

## Sheet: Up-regulated GO
Gene ONTOLOGY	GO ID	Description	GeneRatio	BgRatio	pvalue	p.adjust	qvalue	geneID	Count
[truncated: 217 more rows]
